# Supplementary material for: High-level accumulation of oleyl oleate in plant seed oil by abundant supply of oleic acid substrates to efficient wax ester synthesis enzymes
Source: Biotechnol Biofuels. 2018 Mar 1;11:53. doi: 10.1186/s13068-018-1057-4 (PMC5831613; doi:10.1186/s13068-018-1057-4)
Supplement: Supplementary file 3 — Additional file 3: Table S2. Raw data obtained by ESI-MS/MS to determine the molecular species of wax esters in seeds of transgenic Arabidopsis transformed with MaFAR/AbWSD1 shown in Fig. 4. [file 13068_2018_1057_MOESM3_ESM.xlsx]

## Sheet: WE_mol% mg_g seed
	WT mean					construct	MaFAR/AbWSD1 in fad2/fae1			MaFAR/AbWSD1 in fad2/fae1			MaFAR/AbWSD1 in fad2/fae1			MaFAR/AbWSD1 in fad2/fae1			MaFAR/AbWSD1 in fad2/fae1			MaFAR/AbWSD1 in fad2/fae1			MaFAR/AbWSD1 in fad2/fae1			MaFAR/AbWSD1 in fad2/fae1			MaFAR/AbWSD1 in fad2/fae1			MaFAR/AbWSD1 in fad2/fae1				MaFAR/AbWSD1 in fad2/fae1								MaFAR/AbWSD1 in Col.0			MaFAR/AbWSD1 in Col.0
	sterolester					line	1a			1b			3a			3b			8a			8b			9a			9b			10a			10b				mean		Standard dev.						1a			2a
						WE	nmol/g Seed	mol %	mg/g Seed	nmol/g Seed	mol %	mg/g Seed	nmol/g Seed	mol %	mg/g Seed	nmol/g Seed	mol %	mg/g Seed	nmol/g Seed	mol %	mg/g Seed	nmol/g Seed	mol %	mg/g Seed	nmol/g Seed	mol %	mg/g Seed	nmol/g Seed	mol %	mg/g Seed	nmol/g Seed	mol %	mg/g Seed	nmol/g Seed	mol %	mg/g Seed	WE	nmol/g Seed	mol %	mol%	mg/g Seed		OH	COOH	construct	nmol/g Seed	mol %	mg/g Seed	nmol/g Seed
WE	nmol/g seed	Chain length		OH	FA	sum:	20490.8		10.9191	13461.6		7.16385	2474.49		1.32091	5405.07		2.95814	1370.82		0.732557	2476.08		1.32335	2431.95		1.30091	4391.03		2.33687	3715.19		2.02107	3482.05		1.85459	Summ:	5969.91			3.19313		16:0	16:0	line	14439.2		7.98096	26255.4
Summ:		32		16:0	16:0	16:0/16:0	115.194	0.562175	0.055391	25.2147	0.187308	0.0121245	13.6166	0.55028	0.00654754	3.76746	0.0697024	0.00181158	9.44868	0.689272	0.00454339	7.28139	0.29407	0.00350125	9.55586	0.39293	0.00459493	11.6189	0.264607	0.00558696	14.1781	0.381626	0.00681754	6.72091	0.193016	0.00323175	16:0/16:0	21.6597	0.415283	0.171494	0.010415		16:0	16:1	WE	55.4917	0.384311	0.0266831	143.424
16:0/16:0	0	32		16:0	16:1	16:0/16:1	0	0	0	9.57746	0.0711463	0.00458601	0	0	0	0	0	0	0	0	0	7.38392	0.29821	0.00353567	0	0	0	6.89445	0.157012	0.00330129	0	0	0	4.31582	0.123945	0.00206656	16:0/16:1	2.81716	0.0657961	0.109552	0.00134895		16:0	16:2	sum:	0	0	0	0
16:0/16:1	0	32		16:0	16:2	16:0/16:2	0	0	0	0	0	0	0	0	0	0	0	0	0	0	0	0	0	0	0	0	0	0	0	0	0	0	0	0	0	0	16:0/16:2	0	0	0	0		16:0	16:3	16:0/16:0	0	0	0	0
16:0/16:2	0	32		16:0	16:3	16:0/16:3	0	0	0	0	0	0	0	0	0	0	0	0	0	0	0	0	0	0	0	0	0	0	0	0	0	0	0	0	0	0	16:0/16:3	0	0	0	0		16:0	18:0	16:0/16:1	0	0	0	0
16:0/16:3	0	34		16:0	18:0	16:0/18:0	70.622	0.344653	0.0359397	21.8249	0.162127	0.0111068	10.104	0.408328	0.00514196	5.53244	0.102356	0.00281547	10.9308	0.79739	0.00556271	7.17143	0.289629	0.00364956	10.5173	0.432462	0.00535226	11.3405	0.258266	0.00577122	8.96878	0.241409	0.00456424	7.4057	0.212682	0.00376878	16:0/18:0	16.4418	0.366783	0.195406	0.00836727		16:0	18:1	16:0/16:2	0	0	0	70.7504
16:0/18:0	0	34		16:0	18:1	16:0/18:1	768.206	3.74903	0.389393	399.914	2.97077	0.202711	62.6938	2.53361	0.0317787	12.4064	0.229533	0.00628866	48.8208	3.56143	0.0247466	62.8138	2.53683	0.0318395	114.854	4.72271	0.0582179	191.987	4.37226	0.0973157	76.323	2.05435	0.0386871	87.7075	2.51885	0.0444578	16:0/18:1	182.573	3.31262	0.9466	0.0925436		16:0	18:2	16:0/16:3	99.5293	0.689297	0.0504501	337.391
16:0/18:1	224.45	34		16:0	18:2	16:0/18:2	0	0	0	4.98611	0.0370394	0.00251734	0	0	0	5.1744	0.0957323	0.0026124	0	0	0	3.13947	0.126792	0.00158503	0	0	0	3.13353	0.0713621	0.00158203	0	0	0	0	0	0	16:0/18:2	1.64335	0.0293992	0.0472475	0.00082968		16:0	18:3	16:0/18:0	0	0	0	239.102
16:0/18:2	0	34		16:0	18:3	16:0/18:3	0	0	0	0	0	0	0	0	0	0	0	0	0	0	0	3.03122	0.12242	0.00152426	0	0	0	0	0	0	0	0	0	0	0	0	16:0/18:3	0.303122	0.0153025	0.0432821	0.000152426		16:0	20:0	16:0/18:1	0	0	0	0
16:0/18:3	0	36		16:0	20:0	16:0/20:0	129.397	0.631487	0.0694803	0	0	0	0	0	0	0	0	0	0	0	0	0	0	0	0	0	0	0	0	0	0	0	0	0	0	0	16:0/20:0	12.9397	0.0789359	0.223264	0.00694803		16:0	20:1	16:0/18:2	145.018	1.00433	0.0778684	0
16:0/20:0	0	36		16:0	20:1	16:0/20:1	82.2329	0.401316	0.0439896	5.26528	0.0391132	0.00281661	19.4229	0.784925	0.0103901	7.97259	0.147502	0.00426486	0	0	0	3.10435	0.125374	0.00166064	13.2807	0.546094	0.00710439	2.90961	0.0662627	0.00155647	0	0	0	0	0	0	16:0/20:1	13.4188	0.245386	0.296481	0.00717827		16:0	20:2	16:0/18:3	0	0	0	197.331
16:0/20:1	0	36		16:0	20:2	16:0/20:2	0	0	0	47.1933	0.350576	0.0251505	0	0	0	0	0	0	0	0	0	6.24531	0.252226	0.00332827	8.14166	0.334779	0.00433889	13.1026	0.298396	0.00698271	0	0	0	12.0734	0.346732	0.00643419	16:0/20:2	8.67563	0.154497	0.167624	0.00462345		16:0	20:3	16:0/20:0	0	0	0	0
16:0/20:2	0	36		16:0	20:3	16:0/20:3	0	0	0	5.65673	0.0420211	0.00300321	0	0	0	0	0	0	0	0	0	0	0	0	0	0	0	3.25027	0.0740207	0.00172559	0	0	0	0	0	0	16:0/20:3	0.8907	0.0145052	0.0281872	0.00047288		16:0	22:0	16:0/20:1	0	0	0	0
16:0/20:3	0	38		16:0	22:0	16:0/22:0	0	0	0	0	0	0	0	0	0	0	0	0	0	0	0	0	0	0	0	0	0	0	0	0	0	0	0	0	0	0	16:0/22:0	0	0	0	0		16:0	22:1	16:0/20:2	0	0	0	0
16:0/22:0	0	38		16:0	22:1	16:0/22:1	0	0	0	0	0	0	0	0	0	0	0	0	0	0	0	0	0	0	0	0	0	0	0	0	0	0	0	0	0	0	16:0/22:1	0	0	0	0		16:0	22:2	16:0/20:3	0	0	0	0
16:0/22:1	0	38		16:0	22:2	16:0/22:2	0	0	0	0	0	0	0	0	0	0	0	0	0	0	0	0	0	0	0	0	0	0	0	0	0	0	0	0	0	0	16:0/22:2	0	0	0	0		16:0	22:3	16:0/22:0	0	0	0	0
16:0/22:2	0	38		16:0	22:3	16:0/22:3	0	0	0	0	0	0	0	0	0	0	0	0	0	0	0	0	0	0	0	0	0	0	0	0	0	0	0	0	0	0	16:0/22:3	0	0	0	0		16:0	24:0	16:0/22:1	0	0	0	0
16:0/22:3	0	40		16:0	24:0	16:0/24:0	0	0	0	0	0	0	0	0	0	0	0	0	0	0	0	0	0	0	0	0	0	0	0	0	0	0	0	0	0	0	16:0/24:0	0	0	0	0		16:0	24:1	16:0/22:2	0	0	0	0
16:0/24:0	0	40		16:0	24:1	16:0/24:1	0	0	0	0	0	0	0	0	0	0	0	0	0	0	0	0	0	0	0	0	0	0	0	0	0	0	0	0	0	0	16:0/24:1	0	0	0	0		16:0	24:2	16:0/22:3	0	0	0	0
16:0/24:1	0	40		16:0	24:2	16:0/24:2	0	0	0	0	0	0	0	0	0	0	0	0	0	0	0	0	0	0	0	0	0	0	0	0	0	0	0	0	0	0	16:0/24:2	0	0	0	0		16:0	24:3	16:0/24:0	0	0	0	0
16:0/24:2	0	40		16:0	24:3	16:0/24:3	0	0	0	0	0	0	0	0	0	0	0	0	0	0	0	0	0	0	0	0	0	0	0	0	0	0	0	0	0	0	16:0/24:3	0	0	0	0		16:0	26:0	16:0/24:1	0	0	0	0
16:0/24:3	0	42		16:0	26:0	16:0/26:0	0	0	0	0	0	0	0	0	0	0	0	0	0	0	0	0	0	0	0	0	0	0	0	0	0	0	0	0	0	0	16:0/26:0	0	0	0	0		16:0	26:1	16:0/24:2	0	0	0	0
16:0/26:0	0	42		16:0	26:1	16:0/26:1	0	0	0	0	0	0	0	0	0	0	0	0	0	0	0	0	0	0	0	0	0	0	0	0	0	0	0	0	0	0	16:0/26:1	0	0	0	0		16:1	16:0	16:0/24:3	0	0	0	0
16:0/26:1	0	32		16:1	16:0	16:1/16:0	0	0	0	0	0	0	0	0	0	0	0	0	0	0	0	0	0	0	0	0	0	0	0	0	0	0	0	0	0	0	16:1/16:0	0	0	0	0		16:1	16:1	16:0/26:0	0	0	0	0
16:1/16:0	0	32		16:1	16:1	16:1/16:1	0	0	0	0	0	0	0	0	0	0	0	0	0	0	0	0	0	0	0	0	0	0	0	0	0	0	0	0	0	0	16:1/16:1	0	0	0	0		16:1	16:2	16:0/26:1	0	0	0	0
16:1/16:1	0	32		16:1	16:2	16:1/16:2	0	0	0	0	0	0	0	0	0	0	0	0	0	0	0	0	0	0	0	0	0	0	0	0	0	0	0	0	0	0	16:1/16:2	0	0	0	0		16:1	16:3	16:1/16:0	0	0	0	0
16:1/16:2	0	32		16:1	16:3	16:1/16:3	0	0	0	0	0	0	0	0	0	0	0	0	0	0	0	0	0	0	0	0	0	0	0	0	0	0	0	0	0	0	16:1/16:3	0	0	0	0		16:1	18:0	16:1/16:1	0	0	0	0
16:1/16:3	0	34		16:1	18:0	16:1/18:0	0	0	0	0	0	0	0	0	0	0	0	0	0	0	0	0	0	0	0	0	0	0	0	0	0	0	0	0	0	0	16:1/18:0	0	0	0	0		16:1	18:1	16:1/16:2	0	0	0	0
16:1/18:0	0	34		16:1	18:1	16:1/18:1	0	0	0	8.49795	0.0631271	0.00429036	0	0	0	0	0	0	0	0	0	0	0	0	0	0	0	0	0	0	0	0	0	0	0	0	16:1/18:1	0.849795	0.00789089	0.0223188	0.000429036		16:1	18:2	16:1/16:3	0	0	0	0
16:1/18:1	0	34		16:1	18:2	16:1/18:2	0	0	0	0	0	0	0	0	0	0	0	0	0	0	0	0	0	0	0	0	0	0	0	0	0	0	0	0	0	0	16:1/18:2	0	0	0	0		16:1	18:3	16:1/18:0	0	0	0	0
16:1/18:2	0	34		16:1	18:3	16:1/18:3	0	0	0	0	0	0	0	0	0	0	0	0	0	0	0	0	0	0	0	0	0	0	0	0	0	0	0	0	0	0	16:1/18:3	0	0	0	0		16:1	20:0	16:1/18:1	0	0	0	0
16:1/18:3	0	36		16:1	20:0	16:1/20:0	0	0	0	0	0	0	0	0	0	0	0	0	0	0	0	0	0	0	0	0	0	0	0	0	0	0	0	0	0	0	16:1/20:0	0	0	0	0		16:1	20:1	16:1/18:2	0	0	0	0
16:1/20:0	0	36		16:1	20:1	16:1/20:1	140.726	0.686777	0.0749963	68.6665	0.51009	0.036594	0	0	0	0	0	0	0	0	0	9.82225	0.396686	0.00523451	14.0399	0.57731	0.00748219	23.5041	0.535276	0.0125259	0	0	0	16.3976	0.470917	0.00873865	16:1/20:1	27.3156	0.338267	0.29121	0.0145572		20:1	18:1	16:1/18:3	0	0	0	0
16:1/20:1	0	36		16:1	20:2	16:1/20:2	498.658	2.43357	0.264741	47.7203	0.354491	0.0253351	0	0	0	0	0	0	0	0	0	0	0	0	0	0	0	0	0	0	0	0	0	0	0	0	16:1/20:2	54.6378	0.348508	0.851576	0.0290077		16:1	20:3	16:1/20:0	974.99	6.75236	0.546947	3755.22
16:1/20:2	0	36		16:1	20:3	16:1/20:3	0	0	0	0	0	0	0	0	0	0	0	0	0	0	0	0	0	0	0	0	0	0	0	0	0	0	0	0	0	0	16:1/20:3	0	0	0	0		16:1	22:0	16:1/20:1	0	0	0	0
16:1/20:3	0	38		16:1	22:0	16:1/22:0	0	0	0	0	0	0	0	0	0	0	0	0	0	0	0	0	0	0	0	0	0	0	0	0	0	0	0	0	0	0	16:1/22:0	0	0	0	0		16:1	22:1	20:1/18:1	0	0	0	0
16:1/22:0	0	38		16:1	22:1	16:1/22:1	0	0	0	0	0	0	0	0	0	0	0	0	0	0	0	0	0	0	0	0	0	0	0	0	0	0	0	0	0	0	16:1/22:1	0	0	0	0		16:1	22:2	16:1/20:3	0	0	0	0
16:1/22:1	0	38		16:1	22:2	16:1/22:2	0	0	0	0	0	0	0	0	0	0	0	0	0	0	0	0	0	0	0	0	0	0	0	0	0	0	0	0	0	0	16:1/22:2	0	0	0	0		16:1	22:3	16:1/22:0	0	0	0	0
16:1/22:2	0	38		16:1	22:3	16:1/22:3	0	0	0	0	0	0	0	0	0	0	0	0	0	0	0	0	0	0	0	0	0	0	0	0	0	0	0	0	0	0	16:1/22:3	0	0	0	0		16:1	24:0	16:1/22:1	0	0	0	0
16:1/22:3	0	40		16:1	24:0	16:1/24:0	0	0	0	0	0	0	0	0	0	0	0	0	0	0	0	0	0	0	0	0	0	0	0	0	0	0	0	0	0	0	16:1/24:0	0	0	0	0		16:1	24:1	16:1/22:2	0	0	0	0
16:1/24:0	0	40		16:1	24:1	16:1/24:1	0	0	0	0	0	0	0	0	0	0	0	0	0	0	0	0	0	0	0	0	0	0	0	0	0	0	0	0	0	0	16:1/24:1	0	0	0	0		16:1	24:2	16:1/22:3	0	0	0	0
16:1/24:1	0	40		16:1	24:2	16:1/24:2	0	0	0	0	0	0	0	0	0	0	0	0	0	0	0	0	0	0	0	0	0	0	0	0	0	0	0	0	0	0	16:1/24:2	0	0	0	0		16:1	24:3	16:1/24:0	0	0	0	0
16:1/24:2	0	40		16:1	24:3	16:1/24:3	0	0	0	0	0	0	0	0	0	0	0	0	0	0	0	0	0	0	0	0	0	0	0	0	0	0	0	0	0	0	16:1/24:3	0	0	0	0		16:1	26:0	16:1/24:1	0	0	0	0
16:1/24:3	0	42		16:1	26:0	16:1/26:0	0	0	0	0	0	0	0	0	0	0	0	0	0	0	0	0	0	0	0	0	0	0	0	0	0	0	0	0	0	0	16:1/26:0	0	0	0	0		16:1	26:1	16:1/24:2	0	0	0	0
16:1/26:0	0	42		16:1	26:1	16:1/26:1	0	0	0	0	0	0	0	0	0	0	0	0	0	0	0	0	0	0	0	0	0	0	0	0	0	0	0	0	0	0	16:1/26:1	0	0	0	0		16:2	16:0	16:1/24:3	0	0	0	0
16:1/26:1	0	32		16:2	16:0	16:2/16:0	0	0	0	0	0	0	0	0	0	0	0	0	0	0	0	0	0	0	0	0	0	0	0	0	0	0	0	0	0	0	16:2/16:0	0	0	0	0		16:2	16:1	16:1/26:0	0	0	0	0
16:2/16:0	0	32		16:2	16:1	16:2/16:1	0	0	0	0	0	0	0	0	0	0	0	0	0	0	0	0	0	0	0	0	0	0	0	0	0	0	0	0	0	0	16:2/16:1	0	0	0	0		16:2	16:2	16:1/26:1	0	0	0	0
16:2/16:1	381.656	32		16:2	16:2	16:2/16:2	0	0	0	0	0	0	0	0	0	0	0	0	0	0	0	0	0	0	0	0	0	0	0	0	0	0	0	0	0	0	16:2/16:2	0	0	0	0		16:2	16:3	16:2/16:0	0	0	0	0
16:2/16:2	0	32		16:2	16:3	16:2/16:3	0	0	0	0	0	0	0	0	0	0	0	0	0	0	0	0	0	0	0	0	0	0	0	0	0	0	0	0	0	0	16:2/16:3	0	0	0	0		16:2	18:0	16:2/16:1	0	0	0	0
16:2/16:3	0	34		16:2	18:0	16:2/18:0	0	0	0	0	0	0	0	0	0	0	0	0	0	0	0	0	0	0	0	0	0	0	0	0	0	0	0	0	0	0	16:2/18:0	0	0	0	0		16:2	18:1	16:2/16:2	0	0	0	0
16:2/18:0	0	34		16:2	18:1	16:2/18:1	336.28	1.64113	0.1691	13.674	0.101578	0.00687605	34.7529	1.40445	0.0174756	12.1378	0.224563	0.00610356	0	0	0	0	0	0	0	0	0	0	0	0	53.8235	1.44874	0.0270654	0	0	0	16:2/18:1	45.0668	0.574487	0.768548	0.0226621		16:2	18:2	16:2/16:3	602.145	4.1702	0.302792	697.219
16:2/18:1	0	34		16:2	18:2	16:2/18:2	0	0	0	0	0	0	0	0	0	0	0	0	0	0	0	0	0	0	0	0	0	0	0	0	0	0	0	0	0	0	16:2/18:2	0	0	0	0		16:2	18:3	16:2/18:0	0	0	0	0
16:2/18:2	0	34		16:2	18:3	16:2/18:3	0	0	0	7.66953	0.0569732	0.00382574	17.5373	0.708725	0.00874802	15.705	0.290561	0.00783403	0	0	0	0	0	0	6.95195	0.285859	0.00346779	0	0	0	54.2761	1.46092	0.0270742	0	0	0	16:2/18:3	10.214	0.31406	0.525422	0.00509497		16:2	20:0	16:2/18:1	601.709	4.16717	0.300146	545.624
16:2/18:3	0	36		16:2	20:0	16:2/20:0	0	0	0	0	0	0	0	0	0	0	0	0	0	0	0	0	0	0	0	0	0	0	0	0	0	0	0	0	0	0	16:2/20:0	0	0	0	0		16:2	20:1	16:2/18:2	0	0	0	0
16:2/20:0	0	36		16:2	20:1	16:2/20:1	0	0	0	35.0097	0.26007	0.0185869	0	0	0	0	0	0	0	0	0	0	0	0	0	0	0	20.1214	0.458238	0.0106826	0	0	0	10.4453	0.299974	0.00554547	16:2/20:1	6.55763	0.0897885	0.174488	0.0034815		16:2	20:2	16:2/18:3	0	0	0	0
16:2/20:1	0	36		16:2	20:2	16:2/20:2	0	0	0	0	0	0	0	0	0	0	0	0	0	0	0	0	0	0	0	0	0	0	0	0	0	0	0	0	0	0	16:2/20:2	0	0	0	0		16:2	20:3	16:2/20:0	0	0	0	0
16:2/20:2	0	36		16:2	20:3	16:2/20:3	0	0	0	0	0	0	0	0	0	14.5994	0.270106	0.00769209	0	0	0	0	0	0	0	0	0	0	0	0	0	0	0	0	0	0	16:2/20:3	1.45994	0	0	0.000769209		16:2	22:0	16:2/20:1	0	0	0	0
16:2/20:3	0	38		16:2	22:0	16:2/22:0	0	0	0	0	0	0	0	0	0	0	0	0	0	0	0	0	0	0	0	0	0	0	0	0	0	0	0	0	0	0	16:2/22:0	0	0	0	0		16:2	22:1	16:2/20:2	0	0	0	0
16:2/22:0	0	38		16:2	22:1	16:2/22:1	0	0	0	0	0	0	0	0	0	26.8697	0.49712	0.0150191	0	0	0	0	0	0	0	0	0	0	0	0	0	0	0	0	0	0	16:2/22:1	2.68697	0	0	0.00150191		16:2	22:2	16:2/20:3	0	0	0	0
16:2/22:1	0	38		16:2	22:2	16:2/22:2	0	0	0	0	0	0	0	0	0	0	0	0	0	0	0	0	0	0	0	0	0	0	0	0	0	0	0	0	0	0	16:2/22:2	0	0	0	0		16:2	22:3	16:2/22:0	0	0	0	0
16:2/22:2	0	38		16:2	22:3	16:2/22:3	0	0	0	0	0	0	0	0	0	0	0	0	0	0	0	0	0	0	0	0	0	0	0	0	0	0	0	0	0	0	16:2/22:3	0	0	0	0		16:2	24:0	16:2/22:1	0	0	0	0
16:2/22:3	0	40		16:2	24:0	16:2/24:0	0	0	0	0	0	0	0	0	0	0	0	0	0	0	0	0	0	0	0	0	0	0	0	0	0	0	0	0	0	0	16:2/24:0	0	0	0	0		16:2	24:1	16:2/22:2	0	0	0	0
16:2/24:0	0	40		16:2	24:1	16:2/24:1	0	0	0	29.5389	0.21943	0.0173398	0	0	0	26.4997	0.490275	0.0155557	0	0	0	0	0	0	0	0	0	0	0	0	92.4921	2.48957	0.0542942	0	0	0	16:2/24:1	14.8531	0.338625	0.872497	0.00871897		16:2	24:2	16:2/22:3	470.065	3.25547	0.275935	0
16:2/24:1	0	40		16:2	24:2	16:2/24:2	0	0	0	42.4026	0.314989	0.0248055	0	0	0	27.8944	0.516079	0.0163182	0	0	0	0	0	0	0	0	0	0	0	0	0	0	0	0	0	0	16:2/24:2	7.02971	0.0393736	0.111365	0.00411237		16:2	24:3	16:2/24:0	578.541	4.00673	0.338446	0
16:2/24:2	0	40		16:2	24:3	16:2/24:3	0	0	0	0	0	0	0	0	0	0	0	0	0	0	0	0	0	0	0	0	0	0	0	0	0	0	0	0	0	0	16:2/24:3	0	0	0	0		16:2	26:0	16:2/24:1	0	0	0	0
16:2/24:3	0	42		16:2	26:0	16:2/26:0	0	0	0	0	0	0	0	0	0	0	0	0	0	0	0	0	0	0	0	0	0	0	0	0	0	0	0	0	0	0	16:2/26:0	0	0	0	0		16:2	26:1	16:2/24:2	0	0	0	0
16:2/26:0	0	42		16:2	26:1	16:2/26:1	0	0	0	0	0	0	0	0	0	0	0	0	0	0	0	0	0	0	0	0	0	0	0	0	0	0	0	0	0	0	16:2/26:1	0	0	0	0		16:3	16:0	16:2/24:3	0	0	0	0
16:2/26:1	0	32		16:3	16:0	16:3/16:0	0	0	0	0	0	0	0	0	0	0	0	0	0	0	0	0	0	0	0	0	0	0	0	0	0	0	0	0	0	0	16:3/16:0	0	0	0	0		16:3	16:1	16:2/26:0	0	0	0	0
16:3/16:0	0	32		16:3	16:1	16:3/16:1	0	0	0	17.5064	0.130046	0.00827676	0	0	0	0	0	0	0	0	0	0	0	0	0	0	0	0	0	0	0	0	0	0	0	0	16:3/16:1	1.75064	0.0162558	0.0459783	0.000827676		16:3	16:2	16:2/26:1	0	0	0	0
16:3/16:1	0	32		16:3	16:2	16:3/16:2	0	0	0	0	0	0	0	0	0	0	0	0	0	0	0	0	0	0	0	0	0	0	0	0	0	0	0	0	0	0	16:3/16:2	0	0	0	0		16:3	16:3	16:3/16:0	0	0	0	0
16:3/16:2	0	32		16:3	16:3	16:3/16:3	0	0	0	0	0	0	0	0	0	0	0	0	0	0	0	0	0	0	0	0	0	0	0	0	0	0	0	0	0	0	16:3/16:3	0	0	0	0		16:3	18:0	16:3/16:1	0	0	0	0
16:3/16:3	0	34		16:3	18:0	16:3/18:0	0	0	0	0	0	0	0	0	0	0	0	0	0	0	0	0	0	0	0	0	0	0	0	0	0	0	0	0	0	0	16:3/18:0	0	0	0	0		16:3	18:1	16:3/16:2	0	0	0	0
16:3/18:0	0	34		16:3	18:1	16:3/18:1	0	0	0	0	0	0	0	0	0	0	0	0	0	0	0	0	0	0	0	0	0	0	0	0	0	0	0	0	0	0	16:3/18:1	0	0	0	0		16:3	18:2	16:3/16:3	0	0	0	0
16:3/18:1	0	34		16:3	18:2	16:3/18:2	0	0	0	0	0	0	0	0	0	0	0	0	0	0	0	0	0	0	0	0	0	0	0	0	0	0	0	0	0	0	16:3/18:2	0	0	0	0		16:3	18:3	16:3/18:0	0	0	0	0
16:3/18:2	0	34		16:3	18:3	16:3/18:3	0	0	0	0	0	0	0	0	0	0	0	0	0	0	0	0	0	0	0	0	0	0	0	0	0	0	0	0	0	0	16:3/18:3	0	0	0	0		16:3	20:0	16:3/18:1	0	0	0	0
16:3/18:3	0	36		16:3	20:0	16:3/20:0	0	0	0	0	0	0	0	0	0	0	0	0	0	0	0	0	0	0	0	0	0	0	0	0	0	0	0	0	0	0	16:3/20:0	0	0	0	0		16:3	20:1	16:3/18:2	0	0	0	0
16:3/20:0	0	36		16:3	20:1	16:3/20:1	0	0	0	0	0	0	0	0	0	0	0	0	0	0	0	0	0	0	0	0	0	0	0	0	0	0	0	0	0	0	16:3/20:1	0	0	0	0		16:3	20:2	16:3/18:3	0	0	0	0
16:3/20:1	0	36		16:3	20:2	16:3/20:2	0	0	0	0	0	0	0	0	0	0	0	0	0	0	0	0	0	0	0	0	0	0	0	0	0	0	0	0	0	0	16:3/20:2	0	0	0	0		16:3	20:3	16:3/20:0	0	0	0	0
16:3/20:2	0	36		16:3	20:3	16:3/20:3	0	0	0	0	0	0	0	0	0	0	0	0	0	0	0	0	0	0	0	0	0	0	0	0	0	0	0	0	0	0	16:3/20:3	0	0	0	0		16:3	22:0	16:3/20:1	0	0	0	0
16:3/20:3	0	38		16:3	22:0	16:3/22:0	0	0	0	0	0	0	0	0	0	0	0	0	0	0	0	0	0	0	0	0	0	0	0	0	0	0	0	0	0	0	16:3/22:0	0	0	0	0		16:3	22:1	16:3/20:2	0	0	0	0
16:3/22:0	0	38		16:3	22:1	16:3/22:1	0	0	0	0	0	0	0	0	0	0	0	0	0	0	0	0	0	0	0	0	0	0	0	0	0	0	0	0	0	0	16:3/22:1	0	0	0	0		16:3	22:2	16:3/20:3	0	0	0	0
16:3/22:1	0	38		16:3	22:2	16:3/22:2	0	0	0	0	0	0	0	0	0	0	0	0	0	0	0	0	0	0	0	0	0	0	0	0	0	0	0	0	0	0	16:3/22:2	0	0	0	0		16:3	22:3	16:3/22:0	0	0	0	0
16:3/22:2	0	38		16:3	22:3	16:3/22:3	0	0	0	0	0	0	0	0	0	0	0	0	0	0	0	0	0	0	0	0	0	0	0	0	0	0	0	0	0	0	16:3/22:3	0	0	0	0		16:3	24:0	16:3/22:1	0	0	0	0
16:3/22:3	0	40		16:3	24:0	16:3/24:0	0	0	0	0	0	0	0	0	0	0	0	0	0	0	0	0	0	0	0	0	0	0	0	0	0	0	0	0	0	0	16:3/24:0	0	0	0	0		16:3	24:1	16:3/22:2	0	0	0	0
16:3/24:0	0	40		16:3	24:1	16:3/24:1	0	0	0	0	0	0	0	0	0	0	0	0	0	0	0	0	0	0	0	0	0	0	0	0	0	0	0	0	0	0	16:3/24:1	0	0	0	0		16:3	24:2	16:3/22:3	0	0	0	0
16:3/24:1	0	40		16:3	24:2	16:3/24:2	0	0	0	0	0	0	0	0	0	0	0	0	0	0	0	0	0	0	0	0	0	0	0	0	0	0	0	0	0	0	16:3/24:2	0	0	0	0		16:3	24:3	16:3/24:0	0	0	0	0
16:3/24:2	0	40		16:3	24:3	16:3/24:3	0	0	0	0	0	0	0	0	0	0	0	0	0	0	0	0	0	0	0	0	0	0	0	0	0	0	0	0	0	0	16:3/24:3	0	0	0	0		16:3	26:0	16:3/24:1	0	0	0	0
16:3/24:3	0	42		16:3	26:0	16:3/26:0	0	0	0	0	0	0	0	0	0	0	0	0	0	0	0	0	0	0	0	0	0	0	0	0	0	0	0	0	0	0	16:3/26:0	0	0	0	0		16:3	26:1	16:3/24:2	0	0	0	0
16:3/26:0	0	42		16:3	26:1	16:3/26:1	0	0	0	0	0	0	0	0	0	0	0	0	0	0	0	0	0	0	0	0	0	0	0	0	0	0	0	0	0	0	16:3/26:1	0	0	0	0		18:0	16:0	16:3/24:3	0	0	0	0
16:3/26:1	0	34		18:0	16:0	18:0/16:0	316.752	1.54583	0.161196	59.3629	0.440978	0.0302099	58.8388	2.37782	0.0299432	26.199	0.484711	0.0133327	42.9375	3.13225	0.021851	19.4699	0.786322	0.00990829	32.8863	1.35226	0.0167359	19.5423	0.445051	0.00994513	36.9986	0.995875	0.0188287	21.28	0.611134	0.0108294	18:0/16:0	63.4268	1.38455	0.952442	0.032278		18:0	16:1	16:3/26:0	271.707	1.88172	0.138272	384.843
18:0/16:0	61.8352	34		18:0	16:1	18:0/16:1	89.3666	0.43613	0.0452987	22.6436	0.168208	0.0114777	7.33152	0.296284	0.00371625	0	0	0	0	0	0	7.6627	0.30947	0.00388412	0	0	0	2.40831	0.0548461	0.00122074	0	0	0	6.81341	0.195672	0.00345363	18:0/16:1	13.6226	0.158117	0.171155	0.00690512		18:0	16:2	16:3/26:1	0	0	0	0
18:0/16:1	0	34		18:0	16:2	18:0/16:2	0	0	0	7.36045	0.0546772	0.00371608	0	0	0	0	0	0	0	0	0	3.03122	0.12242	0.00153037	0	0	0	0	0	0	0	0	0	3.09426	0.0888632	0.0015622	18:0/16:2	1.34859	0.0221372	0.0448105	0.000680865		18:0	16:3	18:0/16:0	0	0	0	0
18:0/16:2	0	34		18:0	16:3	18:0/16:3	0	0	0	0	0	0	0	0	0	0	0	0	0	0	0	0	0	0	0	0	0	0	0	0	0	0	0	0	0	0	18:0/16:3	0	0	0	0		18:0	18:0	18:0/16:1	0	0	0	0
18:0/16:3	0	36		18:0	18:0	18:0/18:0	196.728	0.960081	0.105634	40.5436	0.301179	0.0217701	21.1144	0.853283	0.0113375	18.0924	0.33473	0.00971482	26.9544	1.9663	0.0144733	11.4315	0.461679	0.00613822	20.6851	0.850558	0.011107	14.1509	0.322269	0.00759843	22.6084	0.60854	0.0121397	16.4658	0.472876	0.0088414	18:0/18:0	38.8775	0.790486	0.537017	0.0208755		18:1	18:1	18:0/16:2	117.28	0.812229	0.0629741	176.214
18:0/18:0	41.3897	36		18:0	18:1	18:0/18:1	1817.03	8.86755	0.972002	889.56	6.60811	0.475861	223.773	9.04322	0.119705	51.7333	0.957125	0.0276742	168.111	12.2635	0.0899294	162.916	6.57962	0.0871505	230.157	9.46391	0.12312	314.01	7.15117	0.167976	239.296	6.44102	0.128009	285.012	8.18519	0.152464	18:0/18:1	438.16	8.30227	2.01908	0.234389		20:1	20:1	18:0/16:3	2163.07	14.9805	1.15275	1810.32
18:0/18:1	104.356	36		18:0	18:2	18:0/18:2	496.925	2.42512	0.264823	391.608	2.90906	0.208697	56.0089	2.26345	0.0298485	41.0837	0.760094	0.0218945	28.0732	2.04791	0.0149609	68.9194	2.78341	0.0367288	63.6834	2.61862	0.0339384	128.081	2.91688	0.0682574	64.2231	1.72866	0.034226	96.0228	2.75765	0.0511729	18:0/18:2	143.463	2.46164	0.428394	0.0764548		18:0	18:3	18:0/18:0	822.362	5.69532	0.484396	2243.14
18:0/18:2	0	36		18:0	18:3	18:0/18:3	0	0	0	22.1421	0.164483	0.0117554	0	0	0	7.33355	0.135679	0.00389344	0	0	0	9.06398	0.366063	0.00481214	0	0	0	8.17646	0.186208	0.00434095	0	0	0	8.91399	0.255998	0.00473251	18:0/18:3	5.56301	0.0895942	0.137068	0.00295344		18:0	20:0	18:1/18:1	0	0	0	0
18:0/18:3	0	38		18:0	20:0	18:0/20:0	83.8083	0.409005	0.0473525	9.24621	0.0686856	0.00522419	16.1967	0.654547	0.00915127	12.14	0.224605	0.00685923	21.7972	1.59008	0.0123156	9.51126	0.384126	0.00537394	12.3979	0.509794	0.00700494	4.91319	0.111892	0.002776	9.463	0.254711	0.00534668	7.13748	0.204979	0.00403274	18:0/20:0	18.6611	0.497856	0.482665	0.0105437		18:0	20:1	20:1/20:1	62.044	0.42969	0.0350554	0
18:0/20:0	0	38		18:0	20:1	18:0/20:1	102.487	0.500163	0.0576996	7.45219	0.0553587	0.00419553	38.4127	1.55235	0.0216261	32.2451	0.596571	0.0181538	21.1525	1.54306	0.0119087	7.51097	0.303342	0.00422862	19.0815	0.784616	0.0107427	3.57412	0.0813961	0.00201221	24.9845	0.672497	0.0140661	0	0	0	18:0/20:1	25.6901	0.686598	0.590306	0.0144633		18:0	20:2	18:0/18:3	210.233	1.45598	0.11836	339.584
18:0/20:1	0	38		18:0	20:2	18:0/20:2	0	0	0	8.17659	0.0607399	0.00458688	0	0	0	13.537	0.25045	0.00759395	0	0	0	3.64433	0.147182	0.00204438	0	0	0	3.06006	0.0696888	0.00171662	0	0	0	0	0	0	18:0/20:2	2.8418	0.0347013	0.054215	0.00159418		18:0	20:3	18:0/20:0	0	0	0	0
18:0/20:2	0	38		18:0	20:3	18:0/20:3	0	0	0	0	0	0	0	0	0	0	0	0	0	0	0	0	0	0	0	0	0	0	0	0	0	0	0	0	0	0	18:0/20:3	0	0	0	0		18:0	22:0	18:0/20:1	0	0	0	0
18:0/20:3	0	40		18:0	22:0	18:0/22:0	34.0881	0.166358	0.0202164	0	0	0	0	0	0	1.94693	0.0360205	0.00115465	0	0	0	1.78444	0.0720671	0.00105828	4.71299	0.193795	0.0027951	1.6397	0.0373421	0.000972445	0	0	0	1.9287	0.0553897	0.00114384	18:0/22:0	4.61009	0.0586953	0.0795151	0.00273407		18:0	22:1	18:0/20:2	0	0	0	0
18:0/22:0	165.185	40		18:0	22:1	18:0/22:1	0	0	0	0	0	0	0	0	0	0	0	0	0	0	0	0	0	0	0	0	0	0	0	0	0	0	0	0	0	0	18:0/22:1	0	0	0	0		18:0	22:2	18:0/20:3	0	0	0	0
18:0/22:1	0	40		18:0	22:2	18:0/22:2	0	0	0	0	0	0	0	0	0	0	0	0	0	0	0	0	0	0	0	0	0	0	0	0	0	0	0	0	0	0	18:0/22:2	0	0	0	0		18:0	22:3	18:0/22:0	0	0	0	0
18:0/22:2	0	40		18:0	22:3	18:0/22:3	0	0	0	0	0	0	0	0	0	0	0	0	0	0	0	0	0	0	0	0	0	0	0	0	0	0	0	0	0	0	18:0/22:3	0	0	0	0		18:0	24:0	18:0/22:1	0	0	0	0
18:0/22:3	0	42		18:0	24:0	18:0/24:0	0	0	0	0	0	0	0	0	0	0	0	0	0	0	0	2.2232	0.0897874	0.00138086	3.2972	0.135579	0.00204794	1.67369	0.038116	0.00103955	0	0	0	1.80461	0.0518262	0.00112087	18:0/24:0	0.899871	0.0329353	0.0523973	0.000558923		18:0	24:1	18:0/22:2	0	0	0	0
18:0/24:0	0	42		18:0	24:1	18:0/24:1	0	0	0	0	0	0	0	0	0	0	0	0	0	0	0	0	0	0	0	0	0	0	0	0	0	0	0	0	0	0	18:0/24:1	0	0	0	0		18:0	24:2	18:0/22:3	0	0	0	0
18:0/24:1	0	42		18:0	24:2	18:0/24:2	0	0	0	0	0	0	0	0	0	0	0	0	0	0	0	0	0	0	0	0	0	0	0	0	0	0	0	0	0	0	18:0/24:2	0	0	0	0		18:0	24:3	18:0/24:0	0	0	0	0
18:0/24:2	0	42		18:0	24:3	18:0/24:3	0	0	0	0	0	0	0	0	0	0	0	0	0	0	0	0	0	0	0	0	0	0	0	0	0	0	0	0	0	0	18:0/24:3	0	0	0	0		18:0	26:0	18:0/24:1	0	0	0	0
18:0/24:3	0	44		18:0	26:0	18:0/26:0	0	0	0	0	0	0	0	0	0	0	0	0	0	0	0	0	0	0	0	0	0	0	0	0	0	0	0	0	0	0	18:0/26:0	0	0	0	0		18:0	26:1	18:0/24:2	0	0	0	0
18:0/26:0	0	44		18:0	26:1	18:0/26:1	0	0	0	0	0	0	0	0	0	0	0	0	0	0	0	0	0	0	0	0	0	0	0	0	0	0	0	0	0	0	18:0/26:1	0	0	0	0		20:1	18:2	18:0/24:3	0	0	0	0
18:0/26:1	0	34		18:1	16:0	18:1/16:0	995.532	4.85844	0.504622	445.625	3.31033	0.225881	218.002	8.80998	0.110502	33.6903	0.623309	0.0170772	96.0165	7.00431	0.0486695	106.056	4.28322	0.0537583	96.8147	3.98095	0.0490741	122.6	2.79205	0.0621442	187.179	5.03821	0.0948786	160.3	4.60362	0.081254	18:1/16:0	246.182	5.00969	1.99414	0.124786		18:1	16:1	18:0/26:0	342.93	2.37499	0.191685	2495.47
18:1/16:0	0	34		18:1	16:1	18:1/16:1	0	0	0	108.569	0.806503	0.0548131	0	0	0	0	0	0	0	0	0	41.2849	1.66735	0.0208435	12.9416	0.53215	0.00653384	39.8699	0.907986	0.0201292	47.5545	1.28	0.0240089	64.1358	1.8419	0.0323803	18:1/16:1	31.4355	0.649249	0.632945	0.0158709		18:1	16:2	18:0/26:1	0	0	0	0
18:1/16:1	0	34		18:1	16:2	18:1/16:2	0	0	0	0	0	0	0	0	0	0	0	0	0	0	0	0	0	0	0	0	0	0	0	0	0	0	0	0	0	0	18:1/16:2	0	0	0	0		18:1	16:3	20:1/18:2	0	0	0	0
18:1/16:2	0	34		18:1	16:3	18:1/16:3	0	0	0	0	0	0	0	0	0	0	0	0	0	0	0	0	0	0	0	0	0	0	0	0	0	0	0	0	0	0	18:1/16:3	0	0	0	0		18:1	18:0	18:1/16:1	0	0	0	0
18:1/16:3	0	36		18:1	18:0	18:1/18:0	639.621	3.1215	0.342159	330.286	2.45353	0.176683	94.023	3.7997	0.0502967	18.5034	0.342333	0.00989818	53.1238	3.87532	0.028418	61.7189	2.49261	0.0330159	68.6377	2.82233	0.036717	91.4341	2.08229	0.0489117	106.41	2.86418	0.0569227	102.718	2.94992	0.0549478	18:1/18:0	156.647	2.93893	0.636835	0.083797		20:2	18:1	18:1/16:2	256.753	1.77816	0.137347	209.583
18:1/18:0	0	36		18:1	18:1	18:1/18:1	10991.3	53.6401	5.85751	8612.81	63.9804	4.58997	1186.92	47.9665	0.632541	3052.59	56.4763	1.6268	659.066	48.0782	0.351232	1280.15	51.7008	0.682223	1259.05	51.7714	0.67098	2611.47	59.4729	1.39171	1663.63	44.779	0.886586	2033.36	58.3956	1.08363	18:1/18:1	3335.03	52.6737	6.35123	1.77732		18:1	20:1	18:1/16:3	460.471	3.18902	0.257385	1599.11
18:1/18:1	0	36		18:1	18:2	18:1/18:2	0	0	0	128.357	0.953502	0.0681458	0	0	0	25.9846	0.480745	0.0137954	0	0	0	33.1501	1.33882	0.0175997	15.2787	0.628249	0.00811158	52.5552	1.19688	0.027902	24.5046	0.659579	0.0130097	37.3906	1.07381	0.019851	18:1/18:2	31.7221	0.597128	0.549202	0.0168415		18:1	18:3	18:1/18:0	695.849	4.81915	0.390355	976.209
18:1/18:2	0	36		18:1	18:3	18:1/18:3	0	0	0	36.8017	0.273382	0.0194641	0	0	0	0	0	0	0	0	0	24.8626	1.00411	0.0131496	0	0	0	11.8461	0.269779	0.00626529	0	0	0	16.3976	0.470917	0.00867254	18:1/18:3	8.99079	0.193409	0.349796	0.00475516		18:1	20:0	20:2/18:1	0	0	0	0
18:1/18:3	0	38		18:1	20:0	18:1/20:0	137.866	0.672821	0.0776178	41.954	0.311656	0.0236198	25.1313	1.01561	0.0141487	9.96487	0.184361	0.00561015	20.7419	1.5131	0.0116775	12.8625	0.519473	0.00724152	14.4462	0.594018	0.00813312	11.6588	0.265515	0.00656383	23.2322	0.625331	0.0130796	20.4377	0.586945	0.0115063	18:1/20:0	31.8296	0.689691	0.405254	0.0179198		20:1	16:0	18:1/20:1	142.089	0.984048	0.0799952	0
18:1/20:0	0	38		18:1	20:1	18:1/20:1	431.007	2.10342	0.241785	58.2579	0.43277	0.0326814	116.333	4.70128	0.0652599	94.1767	1.74238	0.0528309	25.5636	1.86484	0.0143406	28.0828	1.13417	0.0157538	53.5219	2.20078	0.0300246	21.0631	0.479685	0.0118159	55.357	1.49002	0.031054	23.7665	0.682545	0.0133325	18:1/20:1	90.7129	1.80087	1.35363	0.0508879		18:1	20:2	18:1/18:3	483.519	3.34865	0.258654	1347.21
18:1/20:1	0	38		18:1	20:2	18:1/20:2	0	0	0	0	0	0	0	0	0	15.582	0.288284	0.00870971	0	0	0	0	0	0	0	0	0	0	0	0	0	0	0	0	0	0	18:1/20:2	1.5582	0	0	0.000870971		18:1	20:3	18:1/20:0	0	0	0	0
18:1/20:2	0	38		18:1	20:3	18:1/20:3	0	0	0	0	0	0	0	0	0	0	0	0	0	0	0	0	0	0	0	0	0	0	0	0	0	0	0	0	0	0	18:1/20:3	0	0	0	0		18:1	22:0	20:1/16:0	0	0	0	0
18:1/20:3	0	40		18:1	22:0	18:1/22:0	0	0	0	9.64285	0.071632	0.00569937	17.8013	0.719395	0.0105214	0	0	0	0	0	0	3.68368	0.148771	0.00217722	6.23459	0.256362	0.00368493	5.24113	0.11936	0.00309775	0	0	0	4.30614	0.123667	0.00254513	18:1/22:0	4.69097	0.16444	0.241554	0.00277258		18:1	22:1	18:1/20:2	105.491	0.730583	0.0623498	0
18:1/22:0	0	40		18:1	22:1	18:1/22:1	0	0	0	0	0	0	0	0	0	0	0	0	0	0	0	0	0	0	0	0	0	0	0	0	0	0	0	0	0	0	18:1/22:1	0	0	0	0		18:1	22:2	18:1/20:3	0	0	0	0
18:1/22:1	0	40		18:1	22:2	18:1/22:2	0	0	0	0	0	0	0	0	0	0	0	0	0	0	0	0	0	0	0	0	0	0	0	0	0	0	0	0	0	0	18:1/22:2	0	0	0	0		18:1	22:3	18:1/22:0	0	0	0	0
18:1/22:2	0	40		18:1	22:3	18:1/22:3	0	0	0	0	0	0	0	0	0	0	0	0	0	0	0	0	0	0	0	0	0	0	0	0	0	0	0	0	0	0	18:1/22:3	0	0	0	0		18:1	24:0	18:1/22:1	0	0	0	0
18:1/22:3	0	42		18:1	24:0	18:1/24:0	0	0	0	5.94109	0.0441335	0.00367813	0	0	0	0	0	0	0	0	0	3.03228	0.122463	0.00187728	0	0	0	3.78941	0.086299	0.00234602	0	0	0	4.27157	0.122674	0.00264453	18:1/24:0	1.70344	0.0316119	0.0484001	0.0010546		18:1	24:1	18:1/22:2	0	0	0	0
18:1/24:0	0	42		18:1	24:1	18:1/24:1	0	0	0	0	0	0	0	0	0	0	0	0	0	0	0	0	0	0	0	0	0	0	0	0	0	0	0	6.51027	0.186967	0.00401738	18:1/24:1	0.651027	0	0	0.000401738		18:1	24:2	18:1/22:3	0	0	0	0
18:1/24:1	0	42		18:1	24:2	18:1/24:2	0	0	0	0	0	0	0	0	0	0	0	0	0	0	0	0	0	0	0	0	0	0	0	0	0	0	0	0	0	0	18:1/24:2	0	0	0	0		18:1	24:3	18:1/24:0	0	0	0	0
18:1/24:2	0	42		18:1	24:3	18:1/24:3	0	0	0	0	0	0	0	0	0	0	0	0	0	0	0	0	0	0	0	0	0	0	0	0	0	0	0	0	0	0	18:1/24:3	0	0	0	0		18:1	26:0	18:1/24:1	0	0	0	0
18:1/24:3	0	44		18:1	26:0	18:1/26:0	0	0	0	0	0	0	0	0	0	0	0	0	0	0	0	0	0	0	0	0	0	0	0	0	0	0	0	0	0	0	18:1/26:0	0	0	0	0		18:1	26:1	18:1/24:2	0	0	0	0
18:1/26:0	0	44		18:1	26:1	18:1/26:1	0	0	0	0	0	0	0	0	0	0	0	0	0	0	0	0	0	0	0	0	0	0	0	0	0	0	0	0	0	0	18:1/26:1	0	0	0	0		18:2	16:0	18:1/24:3	0	0	0	0
18:1/26:1	0	34		18:2	16:0	18:2/16:0	0	0	0	35.0264	0.260194	0.0176838	0	0	0	0	0	0	0	0	0	8.91771	0.360155	0.00450229	0	0	0	14.4607	0.329324	0.00730079	0	0	0	10.3526	0.297314	0.00522674	18:2/16:0	6.87575	0.118709	0.166103	0.00347136		18:2	16:1	18:1/26:0	0	0	0	0
18:2/16:0	0	34		18:2	16:1	18:2/16:1	0	0	0	0	0	0	0	0	0	0	0	0	0	0	0	0	0	0	0	0	0	0	0	0	0	0	0	0	0	0	18:2/16:1	0	0	0	0		18:2	16:2	18:1/26:1	0	0	0	0
18:2/16:1	0	34		18:2	16:2	18:2/16:2	0	0	0	0	0	0	0	0	0	0	0	0	0	0	0	0	0	0	0	0	0	0	0	0	0	0	0	0	0	0	18:2/16:2	0	0	0	0		18:2	16:3	18:2/16:0	0	0	0	0
18:2/16:2	0	34		18:2	16:3	18:2/16:3	0	0	0	0	0	0	0	0	0	0	0	0	0	0	0	0	0	0	0	0	0	0	0	0	0	0	0	0	0	0	18:2/16:3	0	0	0	0		18:2	18:0	18:2/16:1	0	0	0	0
18:2/16:3	0	36		18:2	18:0	18:2/18:0	0	0	0	121.91	0.905608	0.0649686	0	0	0	0	0	0	0	0	0	19.4606	0.785945	0.010371	24.139	0.992578	0.0128642	41.1782	0.93778	0.0219448	0	0	0	29.8891	0.858377	0.0159286	18:2/18:0	23.6577	0.452739	0.487369	0.0126077		18:0	18:1	18:2/16:2	0	0	0	0
18:2/18:0	0	36		18:2	18:1	18:2/18:1	328.391	1.60263	0.174345	506.593	3.76323	0.268954	45.0851	1.822	0.0239361	33.8706	0.626646	0.0179822	0	0	0	95.7757	3.86804	0.0508481	49.5571	2.03775	0.0263102	265.339	6.04275	0.14087	76.2436	2.05221	0.0404783	113.018	3.24572	0.060002	18:2/18:1	151.387	2.64858	1.84278	0.0803727		18:2	18:2	18:2/16:3	558.072	3.86497	0.298535	688.985
18:2/18:1	0	36		18:2	18:2	18:2/18:2	0	0	0	15.8591	0.117809	0.00838774	0	0	0	0	0	0	0	0	0	0	0	0	0	0	0	0	0	0	0	0	0	0	0	0	18:2/18:2	1.58591	0.0147262	0.0416519	0.000838774		18:2	18:3	18:2/18:0	0	0	0	0
18:2/18:2	0	36		18:2	18:3	18:2/18:3	0	0	0	0	0	0	0	0	0	0	0	0	0	0	0	0	0	0	0	0	0	0	0	0	0	0	0	0	0	0	18:2/18:3	0	0	0	0		18:2	20:0	18:0/18:1	0	0	0	0
18:2/18:3	0	38		18:2	20:0	18:2/20:0	0	0	0	0	0	0	0	0	0	0	0	0	0	0	0	0	0	0	0	0	0	0	0	0	0	0	0	0	0	0	18:2/20:0	0	0	0	0		18:1	16:0	18:2/18:2	0	0	0	0
18:2/20:0	0	38		18:2	20:1	18:2/20:1	0	0	0	0	0	0	0	0	0	66.4911	1.23016	0.0371659	0	0	0	0	0	0	0	0	0	0	0	0	0	0	0	0	0	0	18:2/20:1	6.64911	0	0	0.00371659		18:2	20:2	18:2/18:3	860.09	5.95661	0.435968	600.239
18:2/20:1	0	38		18:2	20:2	18:2/20:2	0	0	0	0	0	0	0	0	0	0	0	0	0	0	0	0	0	0	0	0	0	0	0	0	0	0	0	0	0	0	18:2/20:2	0	0	0	0		18:2	20:3	18:2/20:0	0	0	0	0
18:2/20:2	0	38		18:2	20:3	18:2/20:3	0	0	0	0	0	0	0	0	0	0	0	0	0	0	0	0	0	0	0	0	0	0	0	0	0	0	0	0	0	0	18:2/20:3	0	0	0	0		18:2	22:0	18:1/16:0	0	0	0	0
18:2/20:3	0	40		18:2	22:0	18:2/22:0	0	0	0	0	0	0	0	0	0	0	0	0	0	0	0	0	0	0	0	0	0	0	0	0	0	0	0	0	0	0	18:2/22:0	0	0	0	0		18:2	22:1	18:2/20:2	0	0	0	0
18:2/22:0	0	40		18:2	22:1	18:2/22:1	0	0	0	0	0	0	0	0	0	0	0	0	0	0	0	0	0	0	0	0	0	0	0	0	102.608	2.76186	0.0602326	0	0	0	18:2/22:1	10.2608	0.345233	0.976466	0.00602326		18:2	22:2	18:2/20:3	0	0	0	0
18:2/22:1	0	40		18:2	22:2	18:2/22:2	0	0	0	0	0	0	0	0	0	0	0	0	0	0	0	0	0	0	0	0	0	0	0	0	75.1499	2.02277	0.0439625	0	0	0	18:2/22:2	7.51499	0.252847	0.715158	0.00439625		18:2	22:3	18:2/22:0	0	0	0	0
18:2/22:2	0	40		18:2	22:3	18:2/22:3	0	0	0	0	0	0	0	0	0	0	0	0	0	0	0	0	0	0	0	0	0	0	0	0	0	0	0	0	0	0	18:2/22:3	0	0	0	0		18:2	24:0	18:2/22:1	0	0	0	0
18:2/22:3	0	42		18:2	24:0	18:2/24:0	0	0	0	0	0	0	0	0	0	0	0	0	0	0	0	0	0	0	0	0	0	0	0	0	0	0	0	0	0	0	18:2/24:0	0	0	0	0		18:2	24:1	18:2/22:2	0	0	0	0
18:2/24:0	0	42		18:2	24:1	18:2/24:1	0	0	0	0	0	0	0	0	0	0	0	0	0	0	0	0	0	0	0	0	0	0	0	0	0	0	0	0	0	0	18:2/24:1	0	0	0	0		18:2	24:2	18:2/22:3	0	0	0	0
18:2/24:1	0	42		18:2	24:2	18:2/24:2	0	0	0	0	0	0	0	0	0	0	0	0	0	0	0	0	0	0	0	0	0	0	0	0	0	0	0	0	0	0	18:2/24:2	0	0	0	0		18:2	24:3	18:2/24:0	0	0	0	0
18:2/24:2	0	42		18:2	24:3	18:2/24:3	0	0	0	0	0	0	0	0	0	0	0	0	0	0	0	0	0	0	0	0	0	0	0	0	0	0	0	0	0	0	18:2/24:3	0	0	0	0		18:2	26:0	18:2/24:1	0	0	0	0
18:2/24:3	0	44		18:2	26:0	18:2/26:0	0	0	0	0	0	0	0	0	0	0	0	0	0	0	0	0	0	0	0	0	0	0	0	0	0	0	0	0	0	0	18:2/26:0	0	0	0	0		18:2	26:1	18:2/24:2	0	0	0	0
18:2/26:0	0	44		18:2	26:1	18:2/26:1	0	0	0	0	0	0	0	0	0	0	0	0	0	0	0	0	0	0	0	0	0	0	0	0	0	0	0	0	0	0	18:2/26:1	0	0	0	0		18:3	16:0	18:2/24:3	0	0	0	0
18:2/26:1	0	34		18:3	16:0	18:3/16:0	0	0	0	0	0	0	0	0	0	0	0	0	0	0	0	0	0	0	0	0	0	0	0	0	0	0	0	0	0	0	18:3/16:0	0	0	0	0		18:3	16:1	18:2/26:0	0	0	0	0
18:3/16:0	0	34		18:3	16:1	18:3/16:1	0	0	0	0	0	0	0	0	0	0	0	0	0	0	0	0	0	0	0	0	0	0	0	0	0	0	0	0	0	0	18:3/16:1	0	0	0	0		18:3	16:2	18:2/26:1	0	0	0	0
18:3/16:1	0	34		18:3	16:2	18:3/16:2	0	0	0	0	0	0	0	0	0	0	0	0	0	0	0	0	0	0	0	0	0	0	0	0	0	0	0	0	0	0	18:3/16:2	0	0	0	0		18:3	16:3	18:3/16:0	0	0	0	0
18:3/16:2	0	34		18:3	16:3	18:3/16:3	0	0	0	0	0	0	0	0	0	0	0	0	0	0	0	0	0	0	0	0	0	0	0	0	0	0	0	0	0	0	18:3/16:3	0	0	0	0		18:3	18:0	18:3/16:1	0	0	0	0
18:3/16:3	0	36		18:3	18:0	18:3/18:0	0	0	0	0	0	0	0	0	0	0	0	0	0	0	0	0	0	0	0	0	0	0	0	0	0	0	0	0	0	0	18:3/18:0	0	0	0	0		18:3	18:1	18:3/16:2	0	0	0	0
18:3/18:0	0	36		18:3	18:1	18:3/18:1	0	0	0	33.8127	0.251178	0.0178833	0	0	0	0	0	0	0	0	0	17.8045	0.71906	0.00941664	0	0	0	10.9069	0.248391	0.00576857	0	0	0	11.072	0.317973	0.00585588	18:3/18:1	7.35961	0.152329	0.255288	0.00389244		18:3	18:2	18:3/16:3	0	0	0	0
18:3/18:1	0	36		18:3	18:2	18:3/18:2	0	0	0	0	0	0	0	0	0	0	0	0	0	0	0	0	0	0	0	0	0	0	0	0	0	0	0	0	0	0	18:3/18:2	0	0	0	0		18:3	18:3	18:3/18:0	0	0	0	0
18:3/18:2	0	36		18:3	18:3	18:3/18:3	0	0	0	0	0	0	0	0	0	0	0	0	0	0	0	0	0	0	0	0	0	0	0	0	0	0	0	0	0	0	18:3/18:3	0	0	0	0		18:3	20:0	18:3/18:1	0	0	0	0
18:3/18:3	0	38		18:3	20:0	18:3/20:0	0	0	0	0	0	0	0	0	0	0	0	0	0	0	0	0	0	0	0	0	0	0	0	0	0	0	0	0	0	0	18:3/20:0	0	0	0	0		18:3	20:1	18:3/18:2	0	0	0	0
18:3/20:0	0	38		18:3	20:1	18:3/20:1	0	0	0	0	0	0	0	0	0	0	0	0	0	0	0	0	0	0	0	0	0	0	0	0	0	0	0	0	0	0	18:3/20:1	0	0	0	0		18:3	20:2	18:3/18:3	0	0	0	0
18:3/20:1	0	38		18:3	20:2	18:3/20:2	0	0	0	0	0	0	0	0	0	0	0	0	0	0	0	0	0	0	0	0	0	0	0	0	0	0	0	0	0	0	18:3/20:2	0	0	0	0		18:3	20:3	18:3/20:0	0	0	0	0
18:3/20:2	0	38		18:3	20:3	18:3/20:3	0	0	0	0	0	0	0	0	0	0	0	0	0	0	0	0	0	0	0	0	0	0	0	0	0	0	0	0	0	0	18:3/20:3	0	0	0	0		18:3	22:0	18:3/20:1	0	0	0	0
18:3/20:3	0	40		18:3	22:0	18:3/22:0	0	0	0	0	0	0	0	0	0	0	0	0	0	0	0	0	0	0	0	0	0	0	0	0	0	0	0	0	0	0	18:3/22:0	0	0	0	0		18:3	22:1	18:3/20:2	0	0	0	0
18:3/22:0	0	40		18:3	22:1	18:3/22:1	0	0	0	0	0	0	0	0	0	0	0	0	0	0	0	0	0	0	0	0	0	0	0	0	0	0	0	0	0	0	18:3/22:1	0	0	0	0		18:3	22:2	18:3/20:3	0	0	0	0
18:3/22:1	0	40		18:3	22:2	18:3/22:2	0	0	0	0	0	0	0	0	0	0	0	0	0	0	0	0	0	0	0	0	0	0	0	0	0	0	0	0	0	0	18:3/22:2	0	0	0	0		18:3	22:3	18:3/22:0	0	0	0	0
18:3/22:2	0	40		18:3	22:3	18:3/22:3	0	0	0	0	0	0	0	0	0	0	0	0	0	0	0	0	0	0	0	0	0	0	0	0	0	0	0	0	0	0	18:3/22:3	0	0	0	0		18:3	24:0	18:3/22:1	0	0	0	0
18:3/22:3	0	42		18:3	24:0	18:3/24:0	0	0	0	0	0	0	0	0	0	0	0	0	0	0	0	0	0	0	0	0	0	0	0	0	0	0	0	0	0	0	18:3/24:0	0	0	0	0		18:3	24:1	18:3/22:2	0	0	0	0
18:3/24:0	0	42		18:3	24:1	18:3/24:1	0	0	0	0	0	0	0	0	0	0	0	0	0	0	0	0	0	0	0	0	0	0	0	0	0	0	0	0	0	0	18:3/24:1	0	0	0	0		18:3	24:2	18:3/22:3	0	0	0	0
18:3/24:1	0	42		18:3	24:2	18:3/24:2	0	0	0	0	0	0	0	0	0	0	0	0	0	0	0	0	0	0	0	0	0	0	0	0	0	0	0	0	0	0	18:3/24:2	0	0	0	0		18:3	24:3	18:3/24:0	0	0	0	0
18:3/24:2	0	42		18:3	24:3	18:3/24:3	0	0	0	0	0	0	0	0	0	0	0	0	0	0	0	0	0	0	0	0	0	0	0	0	0	0	0	0	0	0	18:3/24:3	0	0	0	0		18:3	26:0	18:3/24:1	0	0	0	0
18:3/24:3	0	44		18:3	26:0	18:3/26:0	0	0	0	0	0	0	0	0	0	0	0	0	0	0	0	0	0	0	0	0	0	0	0	0	0	0	0	0	0	0	18:3/26:0	0	0	0	0		18:3	26:1	18:3/24:2	0	0	0	0
18:3/26:0	0	44		18:3	26:1	18:3/26:1	0	0	0	0	0	0	0	0	0	0	0	0	0	0	0	0	0	0	0	0	0	0	0	0	0	0	0	0	0	0	18:3/26:1	0	0	0	0		20:0	16:0	18:3/24:3	0	0	0	0
18:3/26:1	0	36		20:0	16:0	20:0/16:0	76.3203	0.372462	0.0409806	14.3848	0.106858	0.007724	8.96939	0.362475	0.00481617	27.5823	0.510305	0.0148105	9.99238	0.728934	0.00536547	6.21268	0.250908	0.00333593	8.86927	0.364698	0.0047624	4.93119	0.112302	0.00264783	11.6107	0.312521	0.00623446	5.88104	0.168896	0.00315786	20:0/16:0	17.4754	0.326395	0.195248	0.00938352		20:0	16:1	18:3/26:0	97.1557	0.672858	0.0521683	227.767
20:0/16:0	0	36		20:0	16:1	20:0/16:1	0	0	0	6.19456	0.0460164	0.00331372	0	0	0	0.333344	0.00616724	0.000178319	0	0	0	1.68446	0.0680295	0.000901085	0	0	0	0	0	0	0	0	0	0	0	0	20:0/16:1	0.821236	0.0142557	0.0270442	0.000439312		20:0	16:2	18:3/26:1	0	0	0	0
20:0/16:1	0	36		20:0	16:2	20:0/16:2	95.725	0.467161	0.0510141	60.4462	0.449026	0.0322133	0	0	0	0	0	0	0	0	0	10.9431	0.441954	0.00583184	10.4838	0.431086	0.00558706	20.2126	0.460316	0.0107718	17.404	0.468454	0.00927499	17.4895	0.502275	0.00932056	20:0/16:2	23.2704	0.33975	0.210076	0.0124014		20:0	16:3	20:0/16:0	0	0	0	0
20:0/16:2	0	36		20:0	16:3	20:0/16:3	0	0	0	6.70727	0.049825	0.00356094	0	0	0	0	0	0	0	0	0	0	0	0	0	0	0	3.60577	0.0821167	0.00191433	0	0	0	0	0	0	20:0/16:3	1.0313	0.0164927	0.0317346	0.000547527		20:0	18:0	20:0/16:1	0	0	0	0
20:0/16:3	0	38		20:0	18:0	20:0/18:0	46.4874	0.22687	0.0262658	9.50931	0.0706401	0.00537285	7.1356	0.288367	0.00403168	22.0428	0.407817	0.0124544	10.53	0.768157	0.00594957	5.73246	0.231514	0.00323889	8.29986	0.341285	0.0046895	4.96043	0.112967	0.00280269	10.9452	0.294606	0.00618411	6.71763	0.192922	0.00379552	20:0/18:0	13.2361	0.291801	0.213182	0.0074785		20:1	18:3	20:0/16:2	55.6256	0.385239	0.031429	109.397
20:0/18:0	0	38		20:0	18:1	20:0/18:1	432.155	2.10902	0.2433	163.85	1.21716	0.0922464	60.8694	2.45988	0.034269	37.6033	0.695705	0.0211704	63.4576	4.62917	0.0357262	46.2059	1.86609	0.0260136	49.6659	2.04223	0.0279616	60.0206	1.36689	0.0337912	77.3331	2.08154	0.043538	79.547	2.28449	0.0447844	20:0/18:1	107.071	2.2215	1.05448	0.0602801		20:0	18:2	20:0/16:3	169.8	1.17596	0.0945696	898.629
20:0/18:1	0	38		20:0	18:2	20:0/18:2	0	0	0	17.7312	0.131717	0.00994682	0	0	0	55.672	1.03	0.0312307	0	0	0	8.23116	0.332427	0.00461749	6.46658	0.265901	0.0036276	7.44806	0.16962	0.00417819	0	0	0	6.47814	0.186044	0.00363409	20:0/18:2	10.2027	0.112458	0.134248	0.00572349		20:0	18:3	20:0/18:0	198.719	1.37624	0.111477	768.345
20:0/18:2	0	38		20:0	18:3	20:0/18:3	0	0	0	7.99284	0.0593749	0.00446769	0	0	0	18.5573	0.343332	0.0103728	0	0	0	5.84349	0.235998	0.00326629	0	0	0	2.88684	0.0657442	0.00161363	0	0	0	5.06706	0.14552	0.00283229	20:0/18:3	4.03476	0.0451397	0.0821515	0.00225527		20:0	20:0	20:1/18:3	0	0	0	223.396
20:0/18:3	0	40		20:0	20:0	20:0/20:0	0	0	0	2.76259	0.020522	0.00163839	0	0	0	8.98585	0.166249	0.00532917	5.48222	0.399922	0.0032513	2.46672	0.0996222	0.00146292	5.08368	0.209037	0.00301494	1.61559	0.036793	0.000958144	0	0	0	2.38408	0.0684679	0.00141391	20:0/20:0	2.87807	0.0957371	0.142433	0.00170688		20:0	20:1	20:0/18:2	0	0	0	0
20:0/20:0	0	40		20:0	20:1	20:0/20:1	116.829	0.570152	0.0690511	0	0	0	25.941	1.04834	0.0153323	31.3541	0.580087	0.0185317	17.3868	1.26835	0.0102764	6.70903	0.270954	0.00396534	13.6768	0.562379	0.0080836	3.39697	0.0773616	0.00200776	16.3961	0.441327	0.00969088	0	0	0	20:0/20:1	23.1689	0.529857	0.443564	0.0136939		20:0	20:2	20:0/18:3	150.039	1.03911	0.0886801	224.96
20:0/20:1	0	40		20:0	20:2	20:0/20:2	0	0	0	0	0	0	0	0	0	25.0756	0.463928	0.0147703	0	0	0	3.39955	0.137296	0.00200244	0	0	0	0	0	0	0	0	0	0	0	0	20:0/20:2	2.84752	0.017162	0.0485414	0.00167727		20:0	20:3	20:0/20:0	0	0	0	0
20:0/20:2	0	40		20:0	20:3	20:0/20:3	0	0	0	0	0	0	0	0	0	0	0	0	0	0	0	0	0	0	0	0	0	0	0	0	0	0	0	0	0	0	20:0/20:3	0	0	0	0		20:0	22:0	20:0/20:1	0	0	0	0
20:0/20:3	0	42		20:0	22:0	20:0/22:0	0	0	0	0	0	0	0	0	0	0	0	0	0	0	0	0	0	0	0	0	0	0	0	0	0	0	0	0	0	0	20:0/22:0	0	0	0	0		20:0	22:1	20:0/20:2	0	0	0	0
20:0/22:0	0	42		20:0	22:1	20:0/22:1	0	0	0	0	0	0	0	0	0	0	0	0	0	0	0	0	0	0	0	0	0	0	0	0	0	0	0	0	0	0	20:0/22:1	0	0	0	0		20:0	22:2	20:0/20:3	0	0	0	0
20:0/22:1	0	42		20:0	22:2	20:0/22:2	0	0	0	0	0	0	0	0	0	0	0	0	0	0	0	0	0	0	0	0	0	0	0	0	0	0	0	0	0	0	20:0/22:2	0	0	0	0		20:0	22:3	20:0/22:0	0	0	0	0
20:0/22:2	0	42		20:0	22:3	20:0/22:3	0	0	0	0	0	0	0	0	0	0	0	0	0	0	0	0	0	0	0	0	0	0	0	0	0	0	0	0	0	0	20:0/22:3	0	0	0	0		20:0	24:0	20:0/22:1	0	0	0	0
20:0/22:3	0	44		20:0	24:0	20:0/24:0	0	0	0	0	0	0	0	0	0	0	0	0	0	0	0	0	0	0	0	0	0	0	0	0	0	0	0	0	0	0	20:0/24:0	0	0	0	0		20:0	24:1	20:0/22:2	0	0	0	0
20:0/24:0	91.8986	44		20:0	24:1	20:0/24:1	0	0	0	0	0	0	0	0	0	0	0	0	0	0	0	0	0	0	0	0	0	0	0	0	0	0	0	0	0	0	20:0/24:1	0	0	0	0		20:0	24:2	20:0/22:3	0	0	0	0
20:0/24:1	0	44		20:0	24:2	20:0/24:2	0	0	0	0	0	0	0	0	0	0	0	0	0	0	0	0	0	0	0	0	0	0	0	0	0	0	0	0	0	0	20:0/24:2	0	0	0	0		20:0	24:3	20:0/24:0	0	0	0	0
20:0/24:2	0	44		20:0	24:3	20:0/24:3	0	0	0	0	0	0	0	0	0	0	0	0	0	0	0	0	0	0	0	0	0	0	0	0	0	0	0	0	0	0	20:0/24:3	0	0	0	0		20:0	26:0	20:0/24:1	0	0	0	0
20:0/24:3	0	46		20:0	26:0	20:0/26:0	0	0	0	0	0	0	0	0	0	0	0	0	0	0	0	0	0	0	0	0	0	0	0	0	0	0	0	0	0	0	20:0/26:0	0	0	0	0		20:2	20:1	20:0/24:2	0	0	0	0
20:0/26:0	828.412	46		20:0	26:1	20:0/26:1	0	0	0	0	0	0	0	0	0	116.938	2.16348	0.078957	0	0	0	0	0	0	0	0	0	0	0	0	0	0	0	0	0	0	20:0/26:1	11.6938	0	0	0.0078957		18:2	20:1	20:0/24:3	0	0	0	0
20:0/26:1	182.296	36		20:1	16:0	20:1/16:0	177.454	0.866017	0.094927	5.4083	0.0401756	0.00289311	22.4408	0.906885	0.0120045	101.452	1.87698	0.0542707	6.24414	0.455504	0.00334024	8.01424	0.323667	0.00428713	20.774	0.854213	0.0111128	2.16049	0.0492024	0.00115573	11.6659	0.314005	0.00624055	0.840621	0.0241416	0.000449682	20:1/16:0	35.6454	0.476208	0.359123	0.0190681		20:1	16:1	20:0/26:0	0	0	0	0
20:1/16:0	0	36		20:1	16:1	20:1/16:1	177.098	0.864282	0.0943799	105.042	0.780303	0.0559792	0	0	0	6.12688	0.113354	0.00326516	0	0	0	20.2121	0.816297	0.0107715	11.6337	0.478368	0.00619986	33.9596	0.773387	0.0180979	12.2696	0.330255	0.00653876	21.428	0.615386	0.0114195	20:1/16:1	38.777	0.505362	0.361565	0.0206652		20:1	16:2	20:2/20:1	0	0	0	312.044
20:1/16:1	0	36		20:1	16:2	20:1/16:2	0	0	0	26.928	0.200035	0.0142963	0	0	0	0	0	0	0	0	0	5.93428	0.239665	0.00315056	0	0	0	14.1025	0.321166	0.00748711	0	0	0	8.66877	0.248956	0.00460232	20:1/16:2	5.56336	0.0951082	0.135349	0.00295363		20:1	16:3	18:2/20:1	0	0	0	0
20:1/16:2	0	36		20:1	16:3	20:1/16:3	0	0	0	0	0	0	0	0	0	0	0	0	0	0	0	0	0	0	0	0	0	0	0	0	0	0	0	0	0	0	20:1/16:3	0	0	0	0		20:0	26:1	20:1/16:1	0	0	0	0
20:1/16:3	0	38		20:1	18:0	20:1/18:0	0	0	0	10.4672	0.077756	0.00589298	0	0	0	55.6372	1.02935	0.0313233	0	0	0	9.37044	0.378439	0.00527549	11.9798	0.492601	0.00674454	6.09682	0.138847	0.00343246	0	0	0	4.81237	0.138205	0.00270933	20:1/18:0	9.83638	0.135955	0.193953	0.00553781		18:0	18:2	20:1/16:2	659.186	4.56524	0.445086	510.817
20:1/18:0	0	38		20:1	18:1	20:1/18:1	349.91	1.70765	0.196291	163.207	1.21238	0.0915553	37.444	1.5132	0.0210052	283.921	5.25287	0.159273	24.9889	1.82292	0.0140182	60.0793	2.42639	0.0337031	55.4156	2.27865	0.0310869	59.1559	1.3472	0.0331851	55.8804	1.50411	0.0313476	63.2094	1.81529	0.035459	20:1/18:1	115.321	1.72656	0.432188	0.0646925		18:1	18:2	20:1/16:3	214.658	1.48663	0.114396	681.792
20:1/18:1	0	38		20:1	18:2	20:1/18:2	0	0	0	11.055	0.082122	0.0061793	0	0	0	129.621	2.39814	0.0724533	0	0	0	20.6421	0.83366	0.0115381	12.109	0.497915	0.00676848	9.4839	0.215984	0.00530113	0	0	0	0	0	0	20:1/18:2	18.2911	0.20371	0.308063	0.010224		20:1	18:0	20:0/26:1	0	0	0	876.351
20:1/18:2	0	38		20:1	18:3	20:1/18:3	0	0	0	0	0	0	0	0	0	39.383	0.72863	0.0219342	0	0	0	10.6811	0.431371	0.00594877	0	0	0	0	0	0	0	0	0	0	0	0	20:1/18:3	5.0064	0.0539213	0.152513	0.00278829		20:1	20:0	18:0/18:2	208.29	1.44253	0.117266	542.402
20:1/18:3	0	40		20:1	20:0	20:1/20:0	0	0	0	0	0	0	0	0	0	23.5663	0.436003	0.0139288	0	0	0	4.51548	0.182364	0.00266885	8.03303	0.330313	0.00474789	3.65787	0.0833034	0.00216197	0	0	0	0	0	0	20:1/20:0	3.97727	0.0744975	0.122418	0.00235075		16:1	20:2	18:1/18:2	0	0	0	166.431
20:1/20:0	0	40		20:1	20:1	20:1/20:1	216.618	1.05715	0.127595	0	0	0	28.5838	1.15514	0.0168368	199.008	3.68188	0.117222	0	0	0	24.424	0.986399	0.0143865	26.4349	1.08699	0.015571	0	0	0	0	0	0	0	0	0	20:1/20:1	49.5069	0.53571	0.574526	0.0291611		20:1	20:2	20:1/18:0	967.462	6.70023	0.513633	0
20:1/20:1	0	40		20:1	20:2	20:1/20:2	0	0	0	0	0	0	0	0	0	26.7441	0.494796	0.0156992	0	0	0	0	0	0	0	0	0	0	0	0	0	0	0	0	0	0	20:1/20:2	2.67441	0	0	0.00156992		20:1	20:3	20:1/20:0	0	0	0	389.38
20:1/20:2	0	40		20:1	20:3	20:1/20:3	0	0	0	0	0	0	0	0	0	0	0	0	0	0	0	0	0	0	0	0	0	0	0	0	0	0	0	0	0	0	20:1/20:3	0	0	0	0		20:1	22:0	16:1/20:2	0	0	0	0
20:1/20:3	0	42		20:1	22:0	20:1/22:0	0	0	0	0	0	0	0	0	0	0	0	0	0	0	0	0	0	0	0	0	0	0	0	0	0	0	0	0	0	0	20:1/22:0	0	0	0	0		20:1	22:1	20:1/20:2	0	0	0	0
20:1/22:0	0	42		20:1	22:1	20:1/22:1	0	0	0	0	0	0	0	0	0	14.8089	0.273982	0.00913834	0	0	0	0	0	0	0	0	0	0	0	0	0	0	0	0	0	0	20:1/22:1	1.48089	0	0	0.000913834		20:1	22:2	20:1/20:3	0	0	0	0
20:1/22:1	0	42		20:1	22:2	20:1/22:2	0	0	0	0	0	0	0	0	0	0	0	0	0	0	0	0	0	0	0	0	0	0	0	0	0	0	0	0	0	0	20:1/22:2	0	0	0	0		20:1	22:3	20:1/22:0	0	0	0	0
20:1/22:2	0	42		20:1	22:3	20:1/22:3	0	0	0	0	0	0	0	0	0	0	0	0	0	0	0	0	0	0	0	0	0	0	0	0	0	0	0	0	0	0	20:1/22:3	0	0	0	0		20:1	24:0	20:1/22:1	0	0	0	0
20:1/22:3	0	44		20:1	24:0	20:1/24:0	0	0	0	0	0	0	0	0	0	0	0	0	0	0	0	0	0	0	0	0	0	0	0	0	0	0	0	0	0	0	20:1/24:0	0	0	0	0		20:1	24:1	20:1/22:2	0	0	0	0
20:1/24:0	0	44		20:1	24:1	20:1/24:1	0	0	0	0	0	0	0	0	0	0	0	0	0	0	0	0	0	0	0	0	0	0	0	0	0	0	0	0	0	0	20:1/24:1	0	0	0	0		20:1	24:2	20:1/22:3	0	0	0	0
20:1/24:1	0	44		20:1	24:2	20:1/24:2	0	0	0	0	0	0	0	0	0	0	0	0	0	0	0	0	0	0	0	0	0	0	0	0	0	0	0	0	0	0	20:1/24:2	0	0	0	0		20:1	24:3	20:1/24:0	0	0	0	0
20:1/24:2	0	44		20:1	24:3	20:1/24:3	0	0	0	0	0	0	0	0	0	0	0	0	0	0	0	0	0	0	0	0	0	0	0	0	0	0	0	0	0	0	20:1/24:3	0	0	0	0		20:1	26:0	20:1/24:1	0	0	0	0
20:1/24:3	0	46		20:1	26:0	20:1/26:0	0	0	0	0	0	0	0	0	0	0	0	0	0	0	0	0	0	0	0	0	0	0	0	0	0	0	0	0	0	0	20:1/26:0	0	0	0	0		20:1	26:1	20:1/24:2	262.897	1.82071	0.17751	376.659
20:1/26:0	847.255	46		20:1	26:1	20:1/26:1	0	0	0	0	0	0	0	0	0	0	0	0	0	0	0	0	0	0	0	0	0	0	0	0	0	0	0	0	0	0	20:1/26:1	0	0	0	0		20:2	16:0	20:1/24:3	0	0	0	0
20:1/26:1	0	36		20:2	16:0	20:2/16:0	0	0	0	0	0	0	0	0	0	30.0585	0.556117	0.0160189	0	0	0	0	0	0	0	0	0	0	0	0	0	0	0	0	0	0	20:2/16:0	3.00585	0	0	0.00160189		20:2	16:1	20:1/26:0	0	0	0	0
20:2/16:0	0	36		20:2	16:1	20:2/16:1	0	0	0	49.971	0.371211	0.02653	0	0	0	0	0	0	0	0	0	10.2324	0.413253	0.00543249	0	0	0	22.9421	0.522477	0.0121801	0	0	0	11.6987	0.335971	0.00621093	20:2/16:1	9.48443	0.163368	0.229299	0.00503536		20:2	16:2	20:1/26:1	0	0	0	0
20:2/16:1	0	36		20:2	16:2	20:2/16:2	0	0	0	0	0	0	0	0	0	0	0	0	0	0	0	0	0	0	0	0	0	0	0	0	0	0	0	0	0	0	20:2/16:2	0	0	0	0		20:2	16:3	20:2/16:0	0	0	0	0
20:2/16:2	0	36		20:2	16:3	20:2/16:3	0	0	0	0	0	0	0	0	0	0	0	0	0	0	0	0	0	0	0	0	0	0	0	0	0	0	0	0	0	0	20:2/16:3	0	0	0	0		20:2	18:0	20:2/16:1	0	0	0	0
20:2/16:3	0	38		20:2	18:0	20:2/18:0	0	0	0	0	0	0	0	0	0	47.2962	0.875033	0.0265321	0	0	0	0	0	0	0	0	0	0	0	0	0	0	0	0	0	0	20:2/18:0	4.72962	0	0	0.00265321		18:2	18:1	20:2/16:2	0	0	0	0
20:2/18:0	0	38		20:2	18:1	20:2/18:1	0	0	0	23.3355	0.173348	0.0130436	0	0	0	121.597	2.24968	0.0679679	0	0	0	19.1516	0.773467	0.010705	0	0	0	19.3581	0.440856	0.0108204	70.7846	1.90528	0.0395659	0	0	0	20:2/18:1	25.4227	0.411619	0.665185	0.0142103		20:2	18:2	20:2/16:3	0	0	0	584.287
20:2/18:1	0	38		20:2	18:2	20:2/18:2	0	0	0	0	0	0	0	0	0	28.6914	0.530823	0.0159795	0	0	0	0	0	0	0	0	0	0	0	0	0	0	0	0	0	0	20:2/18:2	2.86914	0	0	0.00159795		20:2	18:3	20:2/18:0	0	0	0	0
20:2/18:2	0	38		20:2	18:3	20:2/18:3	0	0	0	0	0	0	0	0	0	0	0	0	0	0	0	0	0	0	0	0	0	0	0	0	0	0	0	0	0	0	20:2/18:3	0	0	0	0		20:2	20:0	18:2/18:1	0	0	0	0
20:2/18:3	0	40		20:2	20:0	20:2/20:0	0	0	0	0	0	0	0	0	0	24.8836	0.460375	0.0146572	0	0	0	0	0	0	0	0	0	0	0	0	0	0	0	0	0	0	20:2/20:0	2.48836	0	0	0.00146572		20:0	18:1	20:2/18:2	0	0	0	0
20:2/20:0	0	40		20:2	20:1	20:2/20:1	0	0	0	0	0	0	0	0	0	82.7535	1.53103	0.0485775	0	0	0	0	0	0	0	0	0	0	0	0	0	0	0	0	0	0	20:2/20:1	8.27535	0	0	0.00485775		20:2	20:2	20:2/18:3	240	1.66214	0.135118	505.763
20:2/20:1	0	40		20:2	20:2	20:2/20:2	0	0	0	0	0	0	0	0	0	0	0	0	0	0	0	0	0	0	0	0	0	0	0	0	0	0	0	0	0	0	20:2/20:2	0	0	0	0		20:2	20:3	20:2/20:0	0	0	0	0
20:2/20:2	0	40		20:2	20:3	20:2/20:3	0	0	0	0	0	0	0	0	0	0	0	0	0	0	0	0	0	0	0	0	0	0	0	0	0	0	0	0	0	0	20:2/20:3	0	0	0	0		20:2	22:0	20:0/18:1	0	0	0	0
20:2/20:3	0	42		20:2	22:0	20:2/22:0	0	0	0	0	0	0	0	0	0	0	0	0	0	0	0	0	0	0	0	0	0	0	0	0	0	0	0	0	0	0	20:2/22:0	0	0	0	0		20:2	22:1	20:2/20:2	0	0	0	0
20:2/22:0	0	42		20:2	22:1	20:2/22:1	0	0	0	0	0	0	0	0	0	0	0	0	0	0	0	0	0	0	0	0	0	0	0	0	0	0	0	0	0	0	20:2/22:1	0	0	0	0		20:2	22:2	20:2/20:3	0	0	0	0
20:2/22:1	0	42		20:2	22:2	20:2/22:2	0	0	0	0	0	0	0	0	0	0	0	0	0	0	0	0	0	0	0	0	0	0	0	0	0	0	0	0	0	0	20:2/22:2	0	0	0	0		20:2	22:3	20:2/22:0	0	0	0	0
20:2/22:2	0	42		20:2	22:3	20:2/22:3	0	0	0	0	0	0	0	0	0	0	0	0	0	0	0	0	0	0	0	0	0	0	0	0	0	0	0	0	0	0	20:2/22:3	0	0	0	0		20:2	24:0	20:2/22:1	0	0	0	0
20:2/22:3	0	44		20:2	24:0	20:2/24:0	0	0	0	0	0	0	0	0	0	0	0	0	0	0	0	0	0	0	0	0	0	0	0	0	0	0	0	0	0	0	20:2/24:0	0	0	0	0		20:2	24:1	20:2/22:2	0	0	0	0
20:2/24:0	0	44		20:2	24:1	20:2/24:1	0	0	0	0	0	0	0	0	0	0	0	0	0	0	0	0	0	0	0	0	0	0	0	0	0	0	0	0	0	0	20:2/24:1	0	0	0	0		20:2	24:2	20:2/22:3	0	0	0	0
20:2/24:1	0	44		20:2	24:2	20:2/24:2	0	0	0	0	0	0	0	0	0	0	0	0	0	0	0	0	0	0	0	0	0	0	0	0	0	0	0	0	0	0	20:2/24:2	0	0	0	0		20:2	24:3	20:2/24:0	0	0	0	0
20:2/24:2	0	44		20:2	24:3	20:2/24:3	0	0	0	0	0	0	0	0	0	0	0	0	0	0	0	0	0	0	0	0	0	0	0	0	0	0	0	0	0	0	20:2/24:3	0	0	0	0		20:2	26:0	20:2/24:1	0	0	0	0
20:2/24:3	0	46		20:2	26:0	20:2/26:0	0	0	0	0	0	0	0	0	0	0	0	0	0	0	0	0	0	0	0	0	0	0	0	0	0	0	0	0	0	0	20:2/26:0	0	0	0	0		20:2	26:1	20:2/24:2	0	0	0	0
20:2/26:0	0	46		20:2	26:1	20:2/26:1	0	0	0	0	0	0	0	0	0	0	0	0	0	0	0	0	0	0	0	0	0	0	0	0	0	0	0	0	0	0	20:2/26:1	0	0	0	0		20:3	16:0	20:2/24:3	0	0	0	0
20:2/26:1	0	36		20:3	16:0	20:3/16:0	0	0	0	0	0	0	0	0	0	0	0	0	0	0	0	0	0	0	0	0	0	0	0	0	0	0	0	0	0	0	20:3/16:0	0	0	0	0		20:3	16:1	20:2/26:0	0	0	0	0
20:3/16:0	0	36		20:3	16:1	20:3/16:1	0	0	0	0	0	0	0	0	0	0	0	0	0	0	0	0	0	0	0	0	0	0	0	0	0	0	0	0	0	0	20:3/16:1	0	0	0	0		20:3	16:2	20:2/26:1	0	0	0	0
20:3/16:1	0	36		20:3	16:2	20:3/16:2	0	0	0	0	0	0	0	0	0	0	0	0	0	0	0	0	0	0	0	0	0	0	0	0	0	0	0	0	0	0	20:3/16:2	0	0	0	0		20:3	16:3	20:3/16:0	0	0	0	0
20:3/16:2	0	36		20:3	16:3	20:3/16:3	0	0	0	0	0	0	0	0	0	0	0	0	0	0	0	0	0	0	0	0	0	0	0	0	0	0	0	0	0	0	20:3/16:3	0	0	0	0		20:3	18:0	20:3/16:1	0	0	0	0
20:3/16:3	0	38		20:3	18:0	20:3/18:0	0	0	0	0	0	0	0	0	0	0	0	0	0	0	0	0	0	0	0	0	0	0	0	0	0	0	0	0	0	0	20:3/18:0	0	0	0	0		20:3	18:1	20:3/16:2	0	0	0	0
20:3/18:0	0	38		20:3	18:1	20:3/18:1	0	0	0	0	0	0	0	0	0	0	0	0	0	0	0	0	0	0	0	0	0	0	0	0	0	0	0	0	0	0	20:3/18:1	0	0	0	0		20:3	18:2	20:3/16:3	0	0	0	0
20:3/18:1	0	38		20:3	18:2	20:3/18:2	0	0	0	0	0	0	0	0	0	0	0	0	0	0	0	0	0	0	0	0	0	0	0	0	0	0	0	0	0	0	20:3/18:2	0	0	0	0		20:3	18:3	20:3/18:0	0	0	0	0
20:3/18:2	0	38		20:3	18:3	20:3/18:3	0	0	0	0	0	0	0	0	0	0	0	0	0	0	0	0	0	0	0	0	0	0	0	0	0	0	0	0	0	0	20:3/18:3	0	0	0	0		20:3	20:0	20:3/18:1	0	0	0	0
20:3/18:3	0	40		20:3	20:0	20:3/20:0	0	0	0	0	0	0	0	0	0	0	0	0	0	0	0	0	0	0	0	0	0	0	0	0	0	0	0	0	0	0	20:3/20:0	0	0	0	0		20:3	20:1	20:3/18:2	0	0	0	0
20:3/20:0	0	40		20:3	20:1	20:3/20:1	0	0	0	0	0	0	0	0	0	0	0	0	0	0	0	0	0	0	0	0	0	0	0	0	0	0	0	0	0	0	20:3/20:1	0	0	0	0		20:3	20:2	20:3/18:3	0	0	0	0
20:3/20:1	0	40		20:3	20:2	20:3/20:2	0	0	0	0	0	0	0	0	0	0	0	0	0	0	0	0	0	0	0	0	0	0	0	0	0	0	0	0	0	0	20:3/20:2	0	0	0	0		20:3	20:3	20:3/20:0	0	0	0	0
20:3/20:2	0	40		20:3	20:3	20:3/20:3	0	0	0	0	0	0	0	0	0	0	0	0	0	0	0	0	0	0	0	0	0	0	0	0	0	0	0	0	0	0	20:3/20:3	0	0	0	0		20:3	22:0	20:3/20:1	0	0	0	0
20:3/20:3	0	42		20:3	22:0	20:3/22:0	0	0	0	0	0	0	0	0	0	0	0	0	0	0	0	0	0	0	0	0	0	0	0	0	0	0	0	0	0	0	20:3/22:0	0	0	0	0		20:3	22:1	20:3/20:2	0	0	0	0
20:3/22:0	0	42		20:3	22:1	20:3/22:1	0	0	0	0	0	0	0	0	0	0	0	0	0	0	0	0	0	0	0	0	0	0	0	0	0	0	0	0	0	0	20:3/22:1	0	0	0	0		20:3	22:2	20:3/20:3	0	0	0	0
20:3/22:1	0	42		20:3	22:2	20:3/22:2	0	0	0	0	0	0	0	0	0	0	0	0	0	0	0	0	0	0	0	0	0	0	0	0	0	0	0	0	0	0	20:3/22:2	0	0	0	0		20:3	22:3	20:3/22:0	0	0	0	0
20:3/22:2	0	42		20:3	22:3	20:3/22:3	0	0	0	0	0	0	0	0	0	0	0	0	0	0	0	0	0	0	0	0	0	0	0	0	0	0	0	0	0	0	20:3/22:3	0	0	0	0		20:3	24:0	20:3/22:1	0	0	0	0
20:3/22:3	0	44		20:3	24:0	20:3/24:0	0	0	0	0	0	0	0	0	0	0	0	0	0	0	0	0	0	0	0	0	0	0	0	0	0	0	0	0	0	0	20:3/24:0	0	0	0	0		20:3	24:1	20:3/22:2	0	0	0	0
20:3/24:0	0	44		20:3	24:1	20:3/24:1	0	0	0	0	0	0	0	0	0	0	0	0	0	0	0	0	0	0	0	0	0	0	0	0	0	0	0	0	0	0	20:3/24:1	0	0	0	0		20:3	24:2	20:3/22:3	0	0	0	0
20:3/24:1	0	44		20:3	24:2	20:3/24:2	0	0	0	0	0	0	0	0	0	0	0	0	0	0	0	0	0	0	0	0	0	0	0	0	0	0	0	0	0	0	20:3/24:2	0	0	0	0		20:3	24:3	20:3/24:0	0	0	0	0
20:3/24:2	0	44		20:3	24:3	20:3/24:3	0	0	0	0	0	0	0	0	0	0	0	0	0	0	0	0	0	0	0	0	0	0	0	0	0	0	0	0	0	0	20:3/24:3	0	0	0	0		20:3	26:0	20:3/24:1	0	0	0	0
20:3/24:3	0	46		20:3	26:0	20:3/26:0	0	0	0	0	0	0	0	0	0	0	0	0	0	0	0	0	0	0	0	0	0	0	0	0	0	0	0	0	0	0	20:3/26:0	0	0	0	0		20:3	26:1	20:3/24:2	0	0	0	0
20:3/26:0	0	46		20:3	26:1	20:3/26:1	0	0	0	0	0	0	0	0	0	0	0	0	0	0	0	0	0	0	0	0	0	0	0	0	0	0	0	0	0	0	20:3/26:1	0	0	0	0		22:0	16:0	20:3/24:3	0	0	0	0
20:3/26:1	0	38		22:0	16:0	22:0/16:0	0	0	0	2.02966	0.0150773	0.00114677	0	0	0	2.64073	0.0488566	0.00149204	0	0	0	1.64519	0.0664435	0.000929547	0	0	0	2.43297	0.0554079	0.00137465	0	0	0	1.49572	0.0429552	0.000845096	22:0/16:0	1.02443	0.0171161	0.0276932	0.000578811		22:0	16:1	20:3/26:0	0	0	0	0
22:0/16:0	0	38		22:0	16:1	22:0/16:1	0	0	0	0	0	0	0	0	0	6.31506	0.116836	0.00355534	0	0	0	4.56023	0.184172	0.00256738	0	0	0	0	0	0	0	0	0	3.55976	0.102232	0.00200412	22:0/16:1	1.44351	0.0230215	0.0651145	0.000812683		22:0	16:2	20:3/26:1	0	0	0	0
22:0/16:1	0	38		22:0	16:2	22:0/16:2	0	0	0	5.32856	0.0395833	0.0029892	0	0	0	14.6128	0.270353	0.00819744	0	0	0	3.14166	0.126881	0.0017624	8.6221	0.354535	0.0048368	0	0	0	0	0	0	4.10496	0.117889	0.00230279	22:0/16:2	3.58101	0.0651249	0.125032	0.00200886		22:0	16:3	22:0/16:0	135.965	0.941637	0.0762734	0
22:0/16:2	0	38		22:0	16:3	22:0/16:3	0	0	0	0	0	0	0	0	0	6.09613	0.112785	0.0034075	0	0	0	0	0	0	0	0	0	0	0	0	0	0	0	0	0	0	22:0/16:3	0.609613	0	0	0.00034075		22:0	18:0	22:0/16:1	0	0	0	0
22:0/16:3	0	40		22:0	18:0	22:0/18:0	0	0	0	0	0	0	0	0	0	0	0	0	0	0	0	0	0	0	0	0	0	0	0	0	0	0	0	0	0	0	22:0/18:0	0	0	0	0		22:0	18:1	22:0/16:2	0	0	0	0
22:0/18:0	127.997	40		22:0	18:1	22:0/18:1	0	0	0	13.1129	0.097409	0.0077503	0	0	0	0	0	0	0	0	0	4.7237	0.190774	0.00279193	9.53229	0.391961	0.00563403	8.55532	0.194836	0.00505659	0	0	0	7.19798	0.206717	0.00425434	22:0/18:1	4.31222	0.109373	0.142317	0.00254872		22:0	18:2	22:0/16:3	0	0	0	0
22:0/18:1	0	40		22:0	18:2	22:0/18:2	0	0	0	0	0	0	0	0	0	4.66736	0.0863515	0.00274922	0	0	0	0	0	0	0	0	0	0	0	0	0	0	0	0	0	0	22:0/18:2	0.466736	0	0	0.000274922		22:0	18:3	22:0/18:0	0	0	0	0
22:0/18:2	0	40		22:0	18:3	22:0/18:3	0	0	0	0	0	0	0	0	0	5.76556	0.10667	0.00338447	0	0	0	0	0	0	0	0	0	0	0	0	0	0	0	0	0	0	22:0/18:3	0.576556	0	0	0.000338447		22:0	20:0	22:0/18:1	0	0	0	0
22:0/18:3	0	42		22:0	20:0	22:0/20:0	0	0	0	0	0	0	0	0	0	0	0	0	0	0	0	0	0	0	0	0	0	0	0	0	0	0	0	0	0	0	22:0/20:0	0	0	0	0		22:0	20:1	22:0/18:2	0	0	0	0
22:0/20:0	0	42		22:0	20:1	22:0/20:1	0	0	0	0	0	0	0	0	0	0	0	0	0	0	0	0	0	0	0	0	0	0	0	0	0	0	0	0	0	0	22:0/20:1	0	0	0	0		22:0	20:2	22:0/18:3	0	0	0	0
22:0/20:1	0	42		22:0	20:2	22:0/20:2	0	0	0	0	0	0	0	0	0	0	0	0	0	0	0	0	0	0	0	0	0	0	0	0	0	0	0	0	0	0	22:0/20:2	0	0	0	0		22:0	20:3	22:0/20:0	0	0	0	0
22:0/20:2	0	42		22:0	20:3	22:0/20:3	0	0	0	0	0	0	0	0	0	0	0	0	0	0	0	0	0	0	0	0	0	0	0	0	0	0	0	0	0	0	22:0/20:3	0	0	0	0		22:0	22:0	22:0/20:1	0	0	0	0
22:0/20:3	0	44		22:0	22:0	22:0/22:0	0	0	0	0	0	0	0	0	0	0	0	0	0	0	0	0	0	0	0	0	0	0	0	0	0	0	0	0	0	0	22:0/22:0	0	0	0	0		22:0	22:1	22:0/20:2	0	0	0	0
22:0/22:0	0	44		22:0	22:1	22:0/22:1	0	0	0	0	0	0	0	0	0	0	0	0	0	0	0	0	0	0	0	0	0	0	0	0	0	0	0	0	0	0	22:0/22:1	0	0	0	0		22:0	22:2	22:0/20:3	0	0	0	0
22:0/22:1	0	44		22:0	22:2	22:0/22:2	0	0	0	0	0	0	0	0	0	0	0	0	0	0	0	0	0	0	0	0	0	0	0	0	0	0	0	0	0	0	22:0/22:2	0	0	0	0		22:0	22:3	22:0/22:0	0	0	0	0
22:0/22:2	0	44		22:0	22:3	22:0/22:3	0	0	0	0	0	0	0	0	0	0	0	0	0	0	0	0	0	0	0	0	0	0	0	0	0	0	0	0	0	0	22:0/22:3	0	0	0	0		22:0	24:0	22:0/22:1	0	0	0	0
22:0/22:3	0	46		22:0	24:0	22:0/24:0	0	0	0	0	0	0	0	0	0	0	0	0	0	0	0	0	0	0	0	0	0	0	0	0	0	0	0	0	0	0	22:0/24:0	0	0	0	0		22:0	24:1	22:0/22:2	0	0	0	0
22:0/24:0	0	46		22:0	24:1	22:0/24:1	0	0	0	0	0	0	0	0	0	0	0	0	0	0	0	0	0	0	0	0	0	0	0	0	0	0	0	0	0	0	22:0/24:1	0	0	0	0		22:0	24:2	22:0/22:3	0	0	0	0
22:0/24:1	0	46		22:0	24:2	22:0/24:2	0	0	0	0	0	0	0	0	0	0	0	0	0	0	0	0	0	0	0	0	0	0	0	0	0	0	0	0	0	0	22:0/24:2	0	0	0	0		22:0	24:3	22:0/24:0	0	0	0	0
22:0/24:2	0	46		22:0	24:3	22:0/24:3	0	0	0	0	0	0	0	0	0	0	0	0	0	0	0	0	0	0	0	0	0	0	0	0	0	0	0	0	0	0	22:0/24:3	0	0	0	0		22:0	26:0	22:0/24:1	0	0	0	0
22:0/24:3	0	48		22:0	26:0	22:0/26:0	0	0	0	0	0	0	0	0	0	0	0	0	0	0	0	0	0	0	0	0	0	0	0	0	0	0	0	0	0	0	22:0/26:0	0	0	0	0		22:0	26:1	22:0/24:2	0	0	0	0
22:0/26:0	0	48		22:0	26:1	22:0/26:1	0	0	0	0	0	0	0	0	0	0	0	0	0	0	0	0	0	0	0	0	0	0	0	0	0	0	0	0	0	0	22:0/26:1	0	0	0	0		22:1	16:0	22:0/24:3	0	0	0	0
22:0/26:1	0	38		22:1	16:0	22:1/16:0	0	0	0	0	0	0	0	0	0	0	0	0	0	0	0	0	0	0	0	0	0	0	0	0	0	0	0	0	0	0	22:1/16:0	0	0	0	0		22:1	16:1	22:0/26:0	0	0	0	0
22:1/16:0	0	38		22:1	16:1	22:1/16:1	0	0	0	16.3192	0.121228	0.00915472	0	0	0	13.5272	0.250269	0.00758845	0	0	0	9.84098	0.397443	0.00552056	0	0	0	6.28584	0.143152	0.00352621	0	0	0	0	0	0	22:1/16:1	4.59733	0.0827278	0.14061	0.00257899		22:1	16:2	22:0/26:1	0	0	0	0
22:1/16:1	0	38		22:1	16:2	22:1/16:2	0	0	0	0	0	0	0	0	0	13.356	0.247101	0.00746547	0	0	0	0	0	0	0	0	0	0	0	0	0	0	0	0	0	0	22:1/16:2	1.3356	0	0	0.000746547		22:1	16:3	22:1/16:0	0	0	0	0
22:1/16:2	0	38		22:1	16:3	22:1/16:3	0	0	0	0	0	0	0	0	0	0	0	0	0	0	0	0	0	0	0	0	0	0	0	0	0	0	0	0	0	0	22:1/16:3	0	0	0	0		22:1	18:0	22:1/16:1	0	0	0	0
22:1/16:3	0	40		22:1	18:0	22:1/18:0	0	0	0	0	0	0	0	0	0	0	0	0	0	0	0	0	0	0	0	0	0	0	0	0	0	0	0	0	0	0	22:1/18:0	0	0	0	0		22:1	18:1	22:1/16:2	0	0	0	0
22:1/18:0	0	40		22:1	18:1	22:1/18:1	0	0	0	0	0	0	0	0	0	9.96348	0.184336	0.00586879	0	0	0	0	0	0	0	0	0	0	0	0	0	0	0	0	0	0	22:1/18:1	0.996348	0	0	0.000586879		22:1	18:2	22:1/16:3	0	0	0	0
22:1/18:1	0	40		22:1	18:2	22:1/18:2	0	0	0	0	0	0	0	0	0	0	0	0	0	0	0	0	0	0	0	0	0	0	0	0	0	0	0	0	0	0	22:1/18:2	0	0	0	0		22:1	18:3	22:1/18:0	0	0	0	0
22:1/18:2	0	40		22:1	18:3	22:1/18:3	0	0	0	0	0	0	0	0	0	0	0	0	0	0	0	0	0	0	0	0	0	0	0	0	0	0	0	0	0	0	22:1/18:3	0	0	0	0		22:1	20:0	22:1/18:1	0	0	0	0
22:1/18:3	0	42		22:1	20:0	22:1/20:0	0	0	0	0	0	0	0	0	0	0	0	0	0	0	0	0	0	0	0	0	0	0	0	0	0	0	0	0	0	0	22:1/20:0	0	0	0	0		22:1	20:1	22:1/18:2	0	0	0	0
22:1/20:0	0	42		22:1	20:1	22:1/20:1	0	0	0	0	0	0	0	0	0	0	0	0	0	0	0	0	0	0	0	0	0	0	0	0	0	0	0	0	0	0	22:1/20:1	0	0	0	0		22:1	20:2	22:1/18:3	0	0	0	0
22:1/20:1	0	42		22:1	20:2	22:1/20:2	0	0	0	0	0	0	0	0	0	0	0	0	0	0	0	0	0	0	0	0	0	0	0	0	0	0	0	0	0	0	22:1/20:2	0	0	0	0		22:1	20:3	22:1/20:0	0	0	0	0
22:1/20:2	0	42		22:1	20:3	22:1/20:3	0	0	0	0	0	0	0	0	0	0	0	0	0	0	0	0	0	0	0	0	0	0	0	0	0	0	0	0	0	0	22:1/20:3	0	0	0	0		22:1	22:0	22:1/20:1	0	0	0	0
22:1/20:3	0	44		22:1	22:0	22:1/22:0	0	0	0	0	0	0	0	0	0	0	0	0	0	0	0	0	0	0	0	0	0	0	0	0	0	0	0	0	0	0	22:1/22:0	0	0	0	0		22:1	22:1	22:1/20:2	0	0	0	0
22:1/22:0	0	44		22:1	22:1	22:1/22:1	0	0	0	0	0	0	0	0	0	0	0	0	0	0	0	0	0	0	0	0	0	0	0	0	0	0	0	0	0	0	22:1/22:1	0	0	0	0		22:1	22:2	22:1/20:3	0	0	0	0
22:1/22:1	0	44		22:1	22:2	22:1/22:2	0	0	0	0	0	0	0	0	0	0	0	0	0	0	0	0	0	0	0	0	0	0	0	0	0	0	0	0	0	0	22:1/22:2	0	0	0	0		22:1	22:3	22:1/22:0	0	0	0	0
22:1/22:2	0	44		22:1	22:3	22:1/22:3	0	0	0	0	0	0	0	0	0	0	0	0	0	0	0	0	0	0	0	0	0	0	0	0	0	0	0	0	0	0	22:1/22:3	0	0	0	0		22:1	24:0	22:1/22:1	0	0	0	0
22:1/22:3	0	46		22:1	24:0	22:1/24:0	0	0	0	0	0	0	0	0	0	0	0	0	0	0	0	0	0	0	0	0	0	0	0	0	0	0	0	0	0	0	22:1/24:0	0	0	0	0		22:1	24:1	22:1/22:2	0	0	0	0
22:1/24:0	0	46		22:1	24:1	22:1/24:1	0	0	0	0	0	0	0	0	0	0	0	0	0	0	0	0	0	0	0	0	0	0	0	0	0	0	0	0	0	0	22:1/24:1	0	0	0	0		22:1	24:2	22:1/22:3	0	0	0	0
22:1/24:1	0	46		22:1	24:2	22:1/24:2	0	0	0	0	0	0	0	0	0	0	0	0	0	0	0	0	0	0	0	0	0	0	0	0	0	0	0	0	0	0	22:1/24:2	0	0	0	0		22:1	24:3	22:1/24:0	0	0	0	0
22:1/24:2	0	46		22:1	24:3	22:1/24:3	0	0	0	0	0	0	0	0	0	0	0	0	0	0	0	0	0	0	0	0	0	0	0	0	0	0	0	0	0	0	22:1/24:3	0	0	0	0		22:1	26:0	22:1/24:1	0	0	0	0
22:1/24:3	0	48		22:1	26:0	22:1/26:0	0	0	0	0	0	0	0	0	0	0	0	0	0	0	0	0	0	0	0	0	0	0	0	0	0	0	0	0	0	0	22:1/26:0	0	0	0	0		22:1	26:1	22:1/24:2	0	0	0	0
22:1/26:0	0	48		22:1	26:1	22:1/26:1	0	0	0	0	0	0	0	0	0	0	0	0	0	0	0	0	0	0	0	0	0	0	0	0	0	0	0	0	0	0	22:1/26:1	0	0	0	0		22:2	16:0	22:1/24:3	0	0	0	0
22:1/26:1	0	38		22:2	16:0	22:2/16:0	0	0	0	0	0	0	0	0	0	0	0	0	0	0	0	0	0	0	0	0	0	0	0	0	0	0	0	0	0	0	22:2/16:0	0	0	0	0		22:2	16:1	22:1/26:0	0	0	0	0
22:2/16:0	0	38		22:2	16:1	22:2/16:1	0	0	0	0	0	0	0	0	0	28.2359	0.522397	0.0157828	0	0	0	0	0	0	0	0	0	0	0	0	0	0	0	0	0	0	22:2/16:1	2.82359	0	0	0.00157828		22:2	16:2	22:1/26:1	0	0	0	0
22:2/16:1	0	38		22:2	16:2	22:2/16:2	0	0	0	0	0	0	0	0	0	0	0	0	0	0	0	0	0	0	0	0	0	0	0	0	0	0	0	0	0	0	22:2/16:2	0	0	0	0		22:2	16:3	22:2/16:0	0	0	0	0
22:2/16:2	0	38		22:2	16:3	22:2/16:3	0	0	0	0	0	0	0	0	0	0	0	0	0	0	0	0	0	0	0	0	0	0	0	0	0	0	0	0	0	0	22:2/16:3	0	0	0	0		22:2	18:0	22:2/16:1	0	0	0	0
22:2/16:3	0	40		22:2	18:0	22:2/18:0	0	0	0	0	0	0	0	0	0	0	0	0	0	0	0	0	0	0	0	0	0	0	0	0	0	0	0	0	0	0	22:2/18:0	0	0	0	0		22:2	18:1	22:2/16:2	0	0	0	0
22:2/18:0	0	40		22:2	18:1	22:2/18:1	0	0	0	0	0	0	0	0	0	0	0	0	0	0	0	0	0	0	0	0	0	0	0	0	0	0	0	0	0	0	22:2/18:1	0	0	0	0		22:2	18:2	22:2/16:3	0	0	0	0
22:2/18:1	0	40		22:2	18:2	22:2/18:2	0	0	0	0	0	0	0	0	0	0	0	0	0	0	0	0	0	0	0	0	0	0	0	0	0	0	0	0	0	0	22:2/18:2	0	0	0	0		22:2	18:3	22:2/18:0	0	0	0	0
22:2/18:2	0	40		22:2	18:3	22:2/18:3	0	0	0	0	0	0	0	0	0	0	0	0	0	0	0	0	0	0	0	0	0	0	0	0	0	0	0	0	0	0	22:2/18:3	0	0	0	0		22:2	20:0	22:2/18:1	0	0	0	0
22:2/18:3	0	42		22:2	20:0	22:2/20:0	0	0	0	0	0	0	0	0	0	0	0	0	0	0	0	0	0	0	0	0	0	0	0	0	0	0	0	0	0	0	22:2/20:0	0	0	0	0		22:2	20:1	22:2/18:2	0	0	0	0
22:2/20:0	0	42		22:2	20:1	22:2/20:1	0	0	0	0	0	0	0	0	0	0	0	0	0	0	0	0	0	0	0	0	0	0	0	0	0	0	0	0	0	0	22:2/20:1	0	0	0	0		22:2	20:2	22:2/18:3	0	0	0	0
22:2/20:1	0	42		22:2	20:2	22:2/20:2	0	0	0	0	0	0	0	0	0	0	0	0	0	0	0	0	0	0	0	0	0	0	0	0	0	0	0	0	0	0	22:2/20:2	0	0	0	0		22:2	20:3	22:2/20:0	0	0	0	0
22:2/20:2	0	42		22:2	20:3	22:2/20:3	0	0	0	0	0	0	0	0	0	0	0	0	0	0	0	0	0	0	0	0	0	0	0	0	0	0	0	0	0	0	22:2/20:3	0	0	0	0		22:2	22:0	22:2/20:1	0	0	0	0
22:2/20:3	0	44		22:2	22:0	22:2/22:0	0	0	0	0	0	0	0	0	0	0	0	0	0	0	0	0	0	0	0	0	0	0	0	0	0	0	0	0	0	0	22:2/22:0	0	0	0	0		22:2	22:1	22:2/20:2	0	0	0	0
22:2/22:0	0	44		22:2	22:1	22:2/22:1	0	0	0	0	0	0	0	0	0	0	0	0	0	0	0	0	0	0	0	0	0	0	0	0	0	0	0	0	0	0	22:2/22:1	0	0	0	0		22:2	22:2	22:2/20:3	0	0	0	0
22:2/22:1	0	44		22:2	22:2	22:2/22:2	0	0	0	0	0	0	0	0	0	0	0	0	0	0	0	0	0	0	0	0	0	0	0	0	0	0	0	0	0	0	22:2/22:2	0	0	0	0		22:2	22:3	22:2/22:0	0	0	0	0
22:2/22:2	0	44		22:2	22:3	22:2/22:3	0	0	0	0	0	0	0	0	0	0	0	0	0	0	0	0	0	0	0	0	0	0	0	0	0	0	0	0	0	0	22:2/22:3	0	0	0	0		22:2	24:0	22:2/22:1	0	0	0	0
22:2/22:3	0	46		22:2	24:0	22:2/24:0	0	0	0	0	0	0	0	0	0	0	0	0	0	0	0	0	0	0	0	0	0	0	0	0	0	0	0	0	0	0	22:2/24:0	0	0	0	0		22:2	24:1	22:2/22:2	0	0	0	0
22:2/24:0	0	46		22:2	24:1	22:2/24:1	0	0	0	0	0	0	0	0	0	0	0	0	0	0	0	0	0	0	0	0	0	0	0	0	0	0	0	0	0	0	22:2/24:1	0	0	0	0		22:2	24:2	22:2/22:3	0	0	0	0
22:2/24:1	0	46		22:2	24:2	22:2/24:2	0	0	0	0	0	0	0	0	0	0	0	0	0	0	0	0	0	0	0	0	0	0	0	0	0	0	0	0	0	0	22:2/24:2	0	0	0	0		22:2	24:3	22:2/24:0	0	0	0	0
22:2/24:2	0	46		22:2	24:3	22:2/24:3	0	0	0	0	0	0	0	0	0	0	0	0	0	0	0	0	0	0	0	0	0	0	0	0	0	0	0	0	0	0	22:2/24:3	0	0	0	0		22:2	26:0	22:2/24:1	0	0	0	0
22:2/24:3	0	48		22:2	26:0	22:2/26:0	0	0	0	0	0	0	0	0	0	0	0	0	0	0	0	0	0	0	0	0	0	0	0	0	0	0	0	0	0	0	22:2/26:0	0	0	0	0		22:2	26:1	22:2/24:2	0	0	0	0
22:2/26:0	0	48		22:2	26:1	22:2/26:1	0	0	0	0	0	0	0	0	0	0	0	0	0	0	0	0	0	0	0	0	0	0	0	0	0	0	0	0	0	0	22:2/26:1	0	0	0	0		22:3	16:0	22:2/24:3	0	0	0	0
22:2/26:1	0	38		22:3	16:0	22:3/16:0	0	0	0	0	0	0	0	0	0	0	0	0	0	0	0	0	0	0	0	0	0	0	0	0	0	0	0	0	0	0	22:3/16:0	0	0	0	0		22:3	16:1	22:2/26:0	0	0	0	0
22:3/16:0	0	38		22:3	16:1	22:3/16:1	0	0	0	0	0	0	0	0	0	0	0	0	0	0	0	0	0	0	0	0	0	0	0	0	0	0	0	0	0	0	22:3/16:1	0	0	0	0		22:3	16:2	22:2/26:1	0	0	0	0
22:3/16:1	0	38		22:3	16:2	22:3/16:2	0	0	0	0	0	0	0	0	0	0	0	0	0	0	0	0	0	0	0	0	0	0	0	0	0	0	0	0	0	0	22:3/16:2	0	0	0	0		22:3	16:3	22:3/16:0	0	0	0	0
22:3/16:2	0	38		22:3	16:3	22:3/16:3	0	0	0	0	0	0	0	0	0	0	0	0	0	0	0	0	0	0	0	0	0	0	0	0	0	0	0	0	0	0	22:3/16:3	0	0	0	0		22:3	18:0	22:3/16:1	0	0	0	0
22:3/16:3	0	40		22:3	18:0	22:3/18:0	0	0	0	0	0	0	0	0	0	0	0	0	0	0	0	0	0	0	0	0	0	0	0	0	0	0	0	0	0	0	22:3/18:0	0	0	0	0		22:3	18:1	22:3/16:2	0	0	0	0
22:3/18:0	0	40		22:3	18:1	22:3/18:1	0	0	0	0	0	0	0	0	0	0	0	0	0	0	0	0	0	0	0	0	0	0	0	0	0	0	0	0	0	0	22:3/18:1	0	0	0	0		22:3	18:2	22:3/16:3	0	0	0	0
22:3/18:1	0	40		22:3	18:2	22:3/18:2	0	0	0	0	0	0	0	0	0	0	0	0	0	0	0	0	0	0	0	0	0	0	0	0	73.7047	1.98387	0.0429685	0	0	0	22:3/18:2	7.37047	0.247984	0.701405	0.00429685		22:3	18:3	22:3/18:0	0	0	0	0
22:3/18:2	0	40		22:3	18:3	22:3/18:3	0	0	0	0	0	0	0	0	0	0	0	0	0	0	0	0	0	0	0	0	0	0	0	0	0	0	0	0	0	0	22:3/18:3	0	0	0	0		22:3	20:0	22:3/18:1	0	0	0	0
22:3/18:3	0	42		22:3	20:0	22:3/20:0	0	0	0	0	0	0	0	0	0	0	0	0	0	0	0	0	0	0	0	0	0	0	0	0	0	0	0	0	0	0	22:3/20:0	0	0	0	0		22:3	20:1	22:3/18:2	0	0	0	0
22:3/20:0	0	42		22:3	20:1	22:3/20:1	0	0	0	0	0	0	0	0	0	0	0	0	0	0	0	0	0	0	0	0	0	0	0	0	0	0	0	0	0	0	22:3/20:1	0	0	0	0		22:3	20:2	22:3/18:3	0	0	0	0
22:3/20:1	0	42		22:3	20:2	22:3/20:2	0	0	0	0	0	0	0	0	0	0	0	0	0	0	0	0	0	0	0	0	0	0	0	0	0	0	0	0	0	0	22:3/20:2	0	0	0	0		22:3	20:3	22:3/20:0	0	0	0	0
22:3/20:2	0	42		22:3	20:3	22:3/20:3	0	0	0	0	0	0	0	0	0	0	0	0	0	0	0	0	0	0	0	0	0	0	0	0	0	0	0	0	0	0	22:3/20:3	0	0	0	0		22:3	22:0	22:3/20:1	0	0	0	0
22:3/20:3	0	44		22:3	22:0	22:3/22:0	0	0	0	0	0	0	0	0	0	0	0	0	0	0	0	0	0	0	0	0	0	0	0	0	0	0	0	0	0	0	22:3/22:0	0	0	0	0		22:3	22:1	22:3/20:2	0	0	0	0
22:3/22:0	0	44		22:3	22:1	22:3/22:1	0	0	0	0	0	0	0	0	0	0	0	0	0	0	0	0	0	0	0	0	0	0	0	0	0	0	0	0	0	0	22:3/22:1	0	0	0	0		22:3	22:2	22:3/20:3	0	0	0	0
22:3/22:1	0	44		22:3	22:2	22:3/22:2	0	0	0	0	0	0	0	0	0	0	0	0	0	0	0	0	0	0	0	0	0	0	0	0	0	0	0	0	0	0	22:3/22:2	0	0	0	0		22:3	22:3	22:3/22:0	0	0	0	0
22:3/22:2	0	44		22:3	22:3	22:3/22:3	0	0	0	0	0	0	0	0	0	0	0	0	0	0	0	0	0	0	0	0	0	0	0	0	0	0	0	0	0	0	22:3/22:3	0	0	0	0		22:3	24:0	22:3/22:1	0	0	0	0
22:3/22:3	0	46		22:3	24:0	22:3/24:0	0	0	0	0	0	0	0	0	0	0	0	0	0	0	0	0	0	0	0	0	0	0	0	0	0	0	0	0	0	0	22:3/24:0	0	0	0	0		22:3	24:1	22:3/22:2	0	0	0	0
22:3/24:0	0	46		22:3	24:1	22:3/24:1	0	0	0	0	0	0	0	0	0	0	0	0	0	0	0	0	0	0	0	0	0	0	0	0	0	0	0	0	0	0	22:3/24:1	0	0	0	0		22:3	24:2	22:3/22:3	0	0	0	0
22:3/24:1	0	46		22:3	24:2	22:3/24:2	0	0	0	0	0	0	0	0	0	0	0	0	0	0	0	0	0	0	0	0	0	0	0	0	0	0	0	0	0	0	22:3/24:2	0	0	0	0		22:3	24:3	22:3/24:0	0	0	0	0
22:3/24:2	0	46		22:3	24:3	22:3/24:3	0	0	0	0	0	0	0	0	0	0	0	0	0	0	0	0	0	0	0	0	0	0	0	0	0	0	0	0	0	0	22:3/24:3	0	0	0	0		22:3	26:0	22:3/24:1	0	0	0	0
22:3/24:3	0	48		22:3	26:0	22:3/26:0	0	0	0	0	0	0	0	0	0	0	0	0	0	0	0	0	0	0	0	0	0	0	0	0	0	0	0	0	0	0	22:3/26:0	0	0	0	0		22:3	26:1	22:3/24:2	0	0	0	0
22:3/26:0	0	48		22:3	26:1	22:3/26:1	0	0	0	0	0	0	0	0	0	0	0	0	0	0	0	0	0	0	0	0	0	0	0	0	0	0	0	0	0	0	22:3/26:1	0	0	0	0		24:0	16:0	22:3/24:3	0	0	0	0
22:3/26:1	0	40		24:0	16:0	24:0/16:0	0	0	0	0	0	0	0	0	0	0	0	0	0	0	0	0	0	0	0	0	0	1.25389	0.0285557	0.000743634	0	0	0	0	0	0	24:0/16:0	0.125389	0.00356947	0.010096	7.43634e-05		24:0	16:1	22:3/26:0	0	0	0	0
24:0/16:0	0	40		24:0	16:1	24:0/16:1	0	0	0	0	0	0	0	0	0	0	0	0	0	0	0	0	0	0	0	0	0	0	0	0	0	0	0	0	0	0	24:0/16:1	0	0	0	0		24:0	16:2	22:3/26:1	0	0	0	0
24:0/16:1	0	40		24:0	16:2	24:0/16:2	0	0	0	0	0	0	0	0	0	6.40618	0.118522	0.00377344	0	0	0	0	0	0	0	0	0	0	0	0	0	0	0	0	0	0	24:0/16:2	0.640618	0	0	0.000377344		24:0	16:3	24:0/16:0	0	0	0	0
24:0/16:2	0	40		24:0	16:3	24:0/16:3	0	0	0	0	0	0	0	0	0	0	0	0	0	0	0	0	0	0	0	0	0	0	0	0	0	0	0	0	0	0	24:0/16:3	0	0	0	0		24:0	18:0	24:0/16:1	0	0	0	0
24:0/16:3	0	42		24:0	18:0	24:0/18:0	0	0	0	0	0	0	0	0	0	0	0	0	0	0	0	0	0	0	0	0	0	0	0	0	0	0	0	0	0	0	24:0/18:0	0	0	0	0		24:0	18:1	24:0/16:2	0	0	0	0
24:0/18:0	0	42		24:0	18:1	24:0/18:1	0	0	0	0	0	0	0	0	0	0	0	0	0	0	0	0	0	0	0	0	0	0	0	0	0	0	0	0	0	0	24:0/18:1	0	0	0	0		24:0	18:2	24:0/16:3	0	0	0	0
24:0/18:1	0	42		24:0	18:2	24:0/18:2	0	0	0	0	0	0	0	0	0	0	0	0	0	0	0	0	0	0	0	0	0	0	0	0	0	0	0	0	0	0	24:0/18:2	0	0	0	0		24:0	18:3	24:0/18:0	0	0	0	0
24:0/18:2	0	42		24:0	18:3	24:0/18:3	0	0	0	0	0	0	0	0	0	0	0	0	0	0	0	0	0	0	0	0	0	0	0	0	0	0	0	0	0	0	24:0/18:3	0	0	0	0		24:0	20:0	24:0/18:1	0	0	0	0
24:0/18:3	0	44		24:0	20:0	24:0/20:0	0	0	0	0	0	0	0	0	0	0	0	0	0	0	0	0	0	0	0	0	0	0	0	0	0	0	0	0	0	0	24:0/20:0	0	0	0	0		24:0	20:1	24:0/18:2	0	0	0	0
24:0/20:0	0	44		24:0	20:1	24:0/20:1	0	0	0	0	0	0	0	0	0	0	0	0	0	0	0	0	0	0	0	0	0	0	0	0	48.396	1.30265	0.0313196	0	0	0	24:0/20:1	4.8396	0.162832	0.460558	0.00313196		24:0	20:2	24:0/18:3	0	0	0	0
24:0/20:1	0	44		24:0	20:2	24:0/20:2	0	0	0	0	0	0	0	0	0	0	0	0	0	0	0	0	0	0	0	0	0	0	0	0	0	0	0	0	0	0	24:0/20:2	0	0	0	0		24:0	20:3	24:0/20:0	0	0	0	0
24:0/20:2	0	44		24:0	20:3	24:0/20:3	0	0	0	0	0	0	0	0	0	0	0	0	0	0	0	0	0	0	0	0	0	0	0	0	0	0	0	0	0	0	24:0/20:3	0	0	0	0		24:0	22:0	24:0/20:1	0	0	0	0
24:0/20:3	0	46		24:0	22:0	24:0/22:0	0	0	0	0	0	0	0	0	0	0	0	0	0	0	0	0	0	0	0	0	0	0	0	0	0	0	0	0	0	0	24:0/22:0	0	0	0	0		24:0	22:1	24:0/20:2	0	0	0	0
24:0/22:0	85.5076	46		24:0	22:1	24:0/22:1	0	0	0	0	0	0	0	0	0	0	0	0	0	0	0	0	0	0	0	0	0	0	0	0	0	0	0	0	0	0	24:0/22:1	0	0	0	0		24:0	22:2	24:0/20:3	0	0	0	0
24:0/22:1	0	46		24:0	22:2	24:0/22:2	0	0	0	0	0	0	0	0	0	0	0	0	0	0	0	0	0	0	0	0	0	0	0	0	0	0	0	0	0	0	24:0/22:2	0	0	0	0		24:0	22:3	24:0/22:0	0	0	0	0
24:0/22:2	0	46		24:0	22:3	24:0/22:3	0	0	0	0	0	0	0	0	0	0	0	0	0	0	0	0	0	0	0	0	0	0	0	0	0	0	0	0	0	0	24:0/22:3	0	0	0	0		24:0	24:0	24:0/22:1	0	0	0	0
24:0/22:3	0	48		24:0	24:0	24:0/24:0	0	0	0	0	0	0	0	0	0	0	0	0	0	0	0	0	0	0	0	0	0	0	0	0	0	0	0	0	0	0	24:0/24:0	0	0	0	0		24:0	24:1	24:0/22:2	0	0	0	0
24:0/24:0	0	48		24:0	24:1	24:0/24:1	0	0	0	0	0	0	0	0	0	0	0	0	0	0	0	0	0	0	0	0	0	0	0	0	0	0	0	0	0	0	24:0/24:1	0	0	0	0		24:0	24:2	24:0/22:3	0	0	0	0
24:0/24:1	0	48		24:0	24:2	24:0/24:2	0	0	0	0	0	0	0	0	0	0	0	0	0	0	0	0	0	0	0	0	0	0	0	0	0	0	0	0	0	0	24:0/24:2	0	0	0	0		24:0	24:3	24:0/24:0	0	0	0	0
24:0/24:2	0	48		24:0	24:3	24:0/24:3	0	0	0	0	0	0	0	0	0	0	0	0	0	0	0	0	0	0	0	0	0	0	0	0	0	0	0	0	0	0	24:0/24:3	0	0	0	0		24:0	26:0	24:0/24:1	0	0	0	0
24:0/24:3	0	50		24:0	26:0	24:0/26:0	0	0	0	0	0	0	0	0	0	0	0	0	0	0	0	0	0	0	0	0	0	0	0	0	0	0	0	0	0	0	24:0/26:0	0	0	0	0		24:0	26:1	24:0/24:2	0	0	0	0
24:0/26:0	0	50		24:0	26:1	24:0/26:1	0	0	0	0	0	0	0	0	0	0	0	0	0	0	0	0	0	0	0	0	0	0	0	0	0	0	0	0	0	0	24:0/26:1	0	0	0	0		24:1	16:0	24:0/24:3	0	0	0	0
24:0/26:1	0	40		24:1	16:0	24:1/16:0	0	0	0	0	0	0	0	0	0	0	0	0	0	0	0	0	0	0	0	0	0	0	0	0	0	0	0	0	0	0	24:1/16:0	0	0	0	0		24:1	16:1	24:0/26:0	0	0	0	0
24:1/16:0	0	40		24:1	16:1	24:1/16:1	0	0	0	0	0	0	0	0	0	13.6342	0.252249	0.00803098	0	0	0	7.47326	0.301819	0.00440198	0	0	0	0	0	0	0	0	0	0	0	0	24:1/16:1	2.11075	0.0377273	0.106709	0.0012433		24:1	16:2	24:0/26:1	0	0	0	0
24:1/16:1	0	40		24:1	16:2	24:1/16:2	0	0	0	0	0	0	0	0	0	0	0	0	0	0	0	0	0	0	0	0	0	0	0	0	0	0	0	0	0	0	24:1/16:2	0	0	0	0		24:1	16:3	24:1/16:0	0	0	0	0
24:1/16:2	0	40		24:1	16:3	24:1/16:3	0	0	0	0	0	0	0	0	0	0	0	0	0	0	0	0	0	0	0	0	0	0	0	0	0	0	0	0	0	0	24:1/16:3	0	0	0	0		24:1	18:0	24:1/16:1	0	0	0	0
24:1/16:3	0	42		24:1	18:0	24:1/18:0	0	0	0	0	0	0	0	0	0	0	0	0	0	0	0	0	0	0	0	0	0	0	0	0	0	0	0	0	0	0	24:1/18:0	0	0	0	0		24:1	18:1	24:1/16:2	0	0	0	0
24:1/18:0	0	42		24:1	18:1	24:1/18:1	0	0	0	0	0	0	0	0	0	0	0	0	0	0	0	0	0	0	0	0	0	0	0	0	0	0	0	0	0	0	24:1/18:1	0	0	0	0		24:1	18:2	24:1/16:3	0	0	0	0
24:1/18:1	0	42		24:1	18:2	24:1/18:2	0	0	0	0	0	0	0	0	0	0	0	0	0	0	0	0	0	0	0	0	0	0	0	0	0	0	0	0	0	0	24:1/18:2	0	0	0	0		24:1	18:3	24:1/18:0	0	0	0	0
24:1/18:2	0	42		24:1	18:3	24:1/18:3	0	0	0	0	0	0	0	0	0	0	0	0	0	0	0	0	0	0	0	0	0	0	0	0	0	0	0	0	0	0	24:1/18:3	0	0	0	0		24:1	20:0	24:1/18:1	0	0	0	0
24:1/18:3	0	44		24:1	20:0	24:1/20:0	0	0	0	0	0	0	0	0	0	0	0	0	0	0	0	0	0	0	0	0	0	0	0	0	0	0	0	0	0	0	24:1/20:0	0	0	0	0		24:1	20:1	24:1/18:2	0	0	0	0
24:1/20:0	0	44		24:1	20:1	24:1/20:1	0	0	0	0	0	0	0	0	0	0	0	0	0	0	0	0	0	0	0	0	0	0	0	0	0	0	0	0	0	0	24:1/20:1	0	0	0	0		24:1	20:2	24:1/18:3	0	0	0	0
24:1/20:1	0	44		24:1	20:2	24:1/20:2	0	0	0	0	0	0	0	0	0	0	0	0	0	0	0	0	0	0	0	0	0	0	0	0	0	0	0	0	0	0	24:1/20:2	0	0	0	0		24:1	20:3	24:1/20:0	0	0	0	0
24:1/20:2	0	44		24:1	20:3	24:1/20:3	0	0	0	0	0	0	0	0	0	0	0	0	0	0	0	0	0	0	0	0	0	0	0	0	0	0	0	0	0	0	24:1/20:3	0	0	0	0		24:1	22:0	24:1/20:1	0	0	0	0
24:1/20:3	0	46		24:1	22:0	24:1/22:0	0	0	0	0	0	0	0	0	0	0	0	0	0	0	0	0	0	0	0	0	0	0	0	0	0	0	0	0	0	0	24:1/22:0	0	0	0	0		24:1	22:1	24:1/20:2	0	0	0	0
24:1/22:0	0	46		24:1	22:1	24:1/22:1	0	0	0	0	0	0	0	0	0	0	0	0	0	0	0	0	0	0	0	0	0	0	0	0	0	0	0	0	0	0	24:1/22:1	0	0	0	0		24:1	22:2	24:1/20:3	0	0	0	0
24:1/22:1	0	46		24:1	22:2	24:1/22:2	0	0	0	0	0	0	0	0	0	0	0	0	0	0	0	0	0	0	0	0	0	0	0	0	0	0	0	0	0	0	24:1/22:2	0	0	0	0		24:1	22:3	24:1/22:0	0	0	0	0
24:1/22:2	0	46		24:1	22:3	24:1/22:3	0	0	0	0	0	0	0	0	0	0	0	0	0	0	0	0	0	0	0	0	0	0	0	0	0	0	0	0	0	0	24:1/22:3	0	0	0	0		24:1	24:0	24:1/22:1	0	0	0	0
24:1/22:3	0	48		24:1	24:0	24:1/24:0	0	0	0	0	0	0	0	0	0	0	0	0	0	0	0	0	0	0	0	0	0	0	0	0	0	0	0	0	0	0	24:1/24:0	0	0	0	0		24:1	24:1	24:1/22:2	0	0	0	0
24:1/24:0	0	48		24:1	24:1	24:1/24:1	0	0	0	0	0	0	0	0	0	0	0	0	0	0	0	0	0	0	0	0	0	0	0	0	0	0	0	0	0	0	24:1/24:1	0	0	0	0		24:1	24:2	24:1/22:3	0	0	0	0
24:1/24:1	0	48		24:1	24:2	24:1/24:2	0	0	0	0	0	0	0	0	0	0	0	0	0	0	0	0	0	0	0	0	0	0	0	0	0	0	0	0	0	0	24:1/24:2	0	0	0	0		24:1	24:3	24:1/24:0	0	0	0	0
24:1/24:2	0	48		24:1	24:3	24:1/24:3	0	0	0	0	0	0	0	0	0	0	0	0	0	0	0	0	0	0	0	0	0	0	0	0	0	0	0	0	0	0	24:1/24:3	0	0	0	0		24:1	26:0	24:1/24:1	0	0	0	0
24:1/24:3	0	50		24:1	26:0	24:1/26:0	0	0	0	0	0	0	0	0	0	0	0	0	0	0	0	0	0	0	0	0	0	0	0	0	0	0	0	0	0	0	24:1/26:0	0	0	0	0		24:1	26:1	24:1/24:2	0	0	0	0
24:1/26:0	0	50		24:1	26:1	24:1/26:1	0	0	0	0	0	0	0	0	0	0	0	0	0	0	0	0	0	0	0	0	0	0	0	0	0	0	0	0	0	0	24:1/26:1	0	0	0	0		24:2	16:0	24:1/24:3	0	0	0	0
24:1/26:1	0	40		24:2	16:0	24:2/16:0	0	0	0	0	0	0	0	0	0	0	0	0	0	0	0	0	0	0	0	0	0	0	0	0	0	0	0	0	0	0	24:2/16:0	0	0	0	0		24:2	16:1	24:1/26:0	0	0	0	0
24:2/16:0	0	40		24:2	16:1	24:2/16:1	0	0	0	0	0	0	0	0	0	0	0	0	0	0	0	0	0	0	0	0	0	0	0	0	0	0	0	0	0	0	24:2/16:1	0	0	0	0		24:2	16:2	24:1/26:1	0	0	0	0
24:2/16:1	0	40		24:2	16:2	24:2/16:2	0	0	0	0	0	0	0	0	0	0	0	0	0	0	0	0	0	0	0	0	0	0	0	0	0	0	0	0	0	0	24:2/16:2	0	0	0	0		24:2	16:3	24:2/16:0	0	0	0	0
24:2/16:2	0	40		24:2	16:3	24:2/16:3	0	0	0	0	0	0	0	0	0	0	0	0	0	0	0	0	0	0	0	0	0	0	0	0	0	0	0	0	0	0	24:2/16:3	0	0	0	0		24:2	18:0	24:2/16:1	0	0	0	0
24:2/16:3	0	42		24:2	18:0	24:2/18:0	0	0	0	0	0	0	0	0	0	0	0	0	0	0	0	0	0	0	0	0	0	0	0	0	0	0	0	0	0	0	24:2/18:0	0	0	0	0		24:2	18:1	24:2/16:2	0	0	0	0
24:2/18:0	0	42		24:2	18:1	24:2/18:1	0	0	0	0	0	0	0	0	0	0	0	0	0	0	0	0	0	0	0	0	0	0	0	0	0	0	0	0	0	0	24:2/18:1	0	0	0	0		24:2	18:2	24:2/16:3	0	0	0	0
24:2/18:1	0	42		24:2	18:2	24:2/18:2	0	0	0	0	0	0	0	0	0	0	0	0	0	0	0	0	0	0	0	0	0	0	0	0	0	0	0	0	0	0	24:2/18:2	0	0	0	0		24:2	18:3	24:2/18:0	0	0	0	0
24:2/18:2	0	42		24:2	18:3	24:2/18:3	0	0	0	0	0	0	0	0	0	0	0	0	0	0	0	0	0	0	0	0	0	0	0	0	0	0	0	0	0	0	24:2/18:3	0	0	0	0		24:2	20:0	24:2/18:1	0	0	0	0
24:2/18:3	0	44		24:2	20:0	24:2/20:0	0	0	0	0	0	0	0	0	0	0	0	0	0	0	0	0	0	0	0	0	0	0	0	0	0	0	0	0	0	0	24:2/20:0	0	0	0	0		24:2	20:1	24:2/18:2	0	0	0	0
24:2/20:0	0	44		24:2	20:1	24:2/20:1	0	0	0	0	0	0	0	0	0	0	0	0	0	0	0	0	0	0	0	0	0	0	0	0	0	0	0	0	0	0	24:2/20:1	0	0	0	0		24:2	20:2	24:2/18:3	0	0	0	0
24:2/20:1	0	44		24:2	20:2	24:2/20:2	0	0	0	0	0	0	0	0	0	0	0	0	0	0	0	0	0	0	0	0	0	0	0	0	0	0	0	0	0	0	24:2/20:2	0	0	0	0		24:2	20:3	24:2/20:0	0	0	0	0
24:2/20:2	0	44		24:2	20:3	24:2/20:3	0	0	0	0	0	0	0	0	0	0	0	0	0	0	0	0	0	0	0	0	0	0	0	0	0	0	0	0	0	0	24:2/20:3	0	0	0	0		24:2	22:0	24:2/20:1	0	0	0	0
24:2/20:3	0	46		24:2	22:0	24:2/22:0	0	0	0	0	0	0	0	0	0	0	0	0	0	0	0	0	0	0	0	0	0	0	0	0	0	0	0	0	0	0	24:2/22:0	0	0	0	0		24:2	22:1	24:2/20:2	0	0	0	0
24:2/22:0	0	46		24:2	22:1	24:2/22:1	0	0	0	0	0	0	0	0	0	0	0	0	0	0	0	0	0	0	0	0	0	0	0	0	0	0	0	0	0	0	24:2/22:1	0	0	0	0		24:2	22:2	24:2/20:3	0	0	0	0
24:2/22:1	0	46		24:2	22:2	24:2/22:2	0	0	0	0	0	0	0	0	0	0	0	0	0	0	0	0	0	0	0	0	0	0	0	0	0	0	0	0	0	0	24:2/22:2	0	0	0	0		24:2	22:3	24:2/22:0	0	0	0	0
24:2/22:2	0	46		24:2	22:3	24:2/22:3	0	0	0	0	0	0	0	0	0	0	0	0	0	0	0	0	0	0	0	0	0	0	0	0	0	0	0	0	0	0	24:2/22:3	0	0	0	0		24:2	24:0	24:2/22:1	0	0	0	0
24:2/22:3	0	48		24:2	24:0	24:2/24:0	0	0	0	0	0	0	0	0	0	0	0	0	0	0	0	0	0	0	0	0	0	0	0	0	0	0	0	0	0	0	24:2/24:0	0	0	0	0		24:2	24:1	24:2/22:2	0	0	0	0
24:2/24:0	0	48		24:2	24:1	24:2/24:1	0	0	0	0	0	0	0	0	0	0	0	0	0	0	0	0	0	0	0	0	0	0	0	0	0	0	0	0	0	0	24:2/24:1	0	0	0	0		24:2	24:2	24:2/22:3	0	0	0	0
24:2/24:1	0	48		24:2	24:2	24:2/24:2	0	0	0	0	0	0	0	0	0	0	0	0	0	0	0	0	0	0	0	0	0	0	0	0	0	0	0	0	0	0	24:2/24:2	0	0	0	0		24:2	24:3	24:2/24:0	0	0	0	0
24:2/24:2	0	48		24:2	24:3	24:2/24:3	0	0	0	0	0	0	0	0	0	0	0	0	0	0	0	0	0	0	0	0	0	0	0	0	0	0	0	0	0	0	24:2/24:3	0	0	0	0		24:2	26:0	24:2/24:1	0	0	0	0
24:2/24:3	0	50		24:2	26:0	24:2/26:0	0	0	0	0	0	0	0	0	0	0	0	0	0	0	0	0	0	0	0	0	0	0	0	0	0	0	0	0	0	0	24:2/26:0	0	0	0	0		24:2	26:1	24:2/24:2	0	0	0	0
24:2/26:0	0	50		24:2	26:1	24:2/26:1	0	0	0	0	0	0	0	0	0	0	0	0	0	0	0	0	0	0	0	0	0	0	0	0	0	0	0	0	0	0	24:2/26:1	0	0	0	0		24:3	16:0	24:2/24:3	0	0	0	0
24:2/26:1	0	40		24:3	16:0	24:3/16:0	0	0	0	0	0	0	0	0	0	0	0	0	0	0	0	0	0	0	0	0	0	0	0	0	0	0	0	0	0	0	24:3/16:0	0	0	0	0		24:3	16:1	24:2/26:0	0	0	0	0
24:3/16:0	0	40		24:3	16:1	24:3/16:1	0	0	0	0	0	0	0	0	0	0	0	0	0	0	0	0	0	0	0	0	0	0	0	0	0	0	0	0	0	0	24:3/16:1	0	0	0	0		24:3	16:2	24:2/26:1	0	0	0	0
24:3/16:1	0	40		24:3	16:2	24:3/16:2	0	0	0	0	0	0	0	0	0	0	0	0	0	0	0	0	0	0	0	0	0	0	0	0	0	0	0	0	0	0	24:3/16:2	0	0	0	0		24:3	16:3	24:3/16:0	0	0	0	0
24:3/16:2	0	40		24:3	16:3	24:3/16:3	0	0	0	0	0	0	0	0	0	0	0	0	0	0	0	0	0	0	0	0	0	0	0	0	0	0	0	0	0	0	24:3/16:3	0	0	0	0		24:3	18:0	24:3/16:1	0	0	0	0
24:3/16:3	0	42		24:3	18:0	24:3/18:0	0	0	0	0	0	0	0	0	0	0	0	0	0	0	0	0	0	0	0	0	0	0	0	0	0	0	0	0	0	0	24:3/18:0	0	0	0	0		24:3	18:1	24:3/16:2	0	0	0	0
24:3/18:0	0	42		24:3	18:1	24:3/18:1	0	0	0	0	0	0	0	0	0	0	0	0	0	0	0	0	0	0	0	0	0	0	0	0	249.299	6.71026	0.152833	0	0	0	24:3/18:1	24.9299	0.838783	2.37244	0.0152833		24:3	18:2	24:3/16:3	0	0	0	0
24:3/18:1	0	42		24:3	18:2	24:3/18:2	0	0	0	0	0	0	0	0	0	0	0	0	0	0	0	0	0	0	0	0	0	0	0	0	0	0	0	0	0	0	24:3/18:2	0	0	0	0		24:3	18:3	24:3/18:0	0	0	0	0
24:3/18:2	0	42		24:3	18:3	24:3/18:3	0	0	0	0	0	0	0	0	0	0	0	0	0	0	0	0	0	0	0	0	0	0	0	0	0	0	0	0	0	0	24:3/18:3	0	0	0	0		24:3	20:0	24:3/18:1	0	0	0	0
24:3/18:3	0	44		24:3	20:0	24:3/20:0	0	0	0	0	0	0	0	0	0	0	0	0	0	0	0	0	0	0	0	0	0	0	0	0	0	0	0	0	0	0	24:3/20:0	0	0	0	0		24:3	20:1	24:3/18:2	0	0	0	0
24:3/20:0	0	44		24:3	20:1	24:3/20:1	0	0	0	0	0	0	0	0	0	0	0	0	0	0	0	0	0	0	0	0	0	0	0	0	0	0	0	0	0	0	24:3/20:1	0	0	0	0		24:3	20:2	24:3/18:3	0	0	0	0
24:3/20:1	0	44		24:3	20:2	24:3/20:2	0	0	0	0	0	0	0	0	0	0	0	0	0	0	0	0	0	0	0	0	0	0	0	0	0	0	0	0	0	0	24:3/20:2	0	0	0	0		24:3	20:3	24:3/20:0	0	0	0	0
24:3/20:2	0	44		24:3	20:3	24:3/20:3	0	0	0	0	0	0	0	0	0	0	0	0	0	0	0	0	0	0	0	0	0	0	0	0	0	0	0	0	0	0	24:3/20:3	0	0	0	0		24:3	22:0	24:3/20:1	0	0	0	0
24:3/20:3	0	46		24:3	22:0	24:3/22:0	0	0	0	0	0	0	0	0	0	0	0	0	0	0	0	0	0	0	0	0	0	0	0	0	0	0	0	0	0	0	24:3/22:0	0	0	0	0		24:3	22:1	24:3/20:2	0	0	0	0
24:3/22:0	0	46		24:3	22:1	24:3/22:1	0	0	0	0	0	0	0	0	0	0	0	0	0	0	0	0	0	0	0	0	0	0	0	0	0	0	0	0	0	0	24:3/22:1	0	0	0	0		24:3	22:2	24:3/20:3	0	0	0	0
24:3/22:1	0	46		24:3	22:2	24:3/22:2	0	0	0	0	0	0	0	0	0	0	0	0	0	0	0	0	0	0	0	0	0	0	0	0	0	0	0	0	0	0	24:3/22:2	0	0	0	0		24:3	22:3	24:3/22:0	0	0	0	0
24:3/22:2	0	46		24:3	22:3	24:3/22:3	0	0	0	0	0	0	0	0	0	0	0	0	0	0	0	0	0	0	0	0	0	0	0	0	0	0	0	0	0	0	24:3/22:3	0	0	0	0		24:3	24:0	24:3/22:1	0	0	0	0
24:3/22:3	0	48		24:3	24:0	24:3/24:0	0	0	0	0	0	0	0	0	0	0	0	0	0	0	0	0	0	0	0	0	0	0	0	0	0	0	0	0	0	0	24:3/24:0	0	0	0	0		24:3	24:1	24:3/22:2	0	0	0	0
24:3/24:0	0	48		24:3	24:1	24:3/24:1	0	0	0	0	0	0	0	0	0	0	0	0	0	0	0	0	0	0	0	0	0	0	0	0	0	0	0	0	0	0	24:3/24:1	0	0	0	0		24:3	24:2	24:3/22:3	0	0	0	0
24:3/24:1	0	48		24:3	24:2	24:3/24:2	0	0	0	0	0	0	0	0	0	0	0	0	0	0	0	0	0	0	0	0	0	0	0	0	0	0	0	0	0	0	24:3/24:2	0	0	0	0		24:3	24:3	24:3/24:0	0	0	0	0
24:3/24:2	0	48		24:3	24:3	24:3/24:3	0	0	0	0	0	0	0	0	0	0	0	0	0	0	0	0	0	0	0	0	0	0	0	0	0	0	0	0	0	0	24:3/24:3	0	0	0	0		24:3	26:0	24:3/24:1	0	0	0	0
24:3/24:3	0	50		24:3	26:0	24:3/26:0	0	0	0	0	0	0	0	0	0	0	0	0	0	0	0	0	0	0	0	0	0	0	0	0	0	0	0	0	0	0	24:3/26:0	0	0	0	0		24:3	26:1	24:3/24:2	0	0	0	0
24:3/26:0	0	50		24:3	26:1	24:3/26:1	0	0	0	0	0	0	0	0	0	0	0	0	0	0	0	0	0	0	0	0	0	0	0	0	0	0	0	0	0	0	24:3/26:1	0	0	0	0		26:0	16:0	24:3/24:3	0	0	0	0
24:3/26:1	0	42		26:0	16:0	26:0/16:0	0	0	0	0	0	0	0	0	0	0	0	0	0	0	0	0	0	0	0	0	0	0	0	0	0	0	0	0	0	0	26:0/16:0	0	0	0	0		26:0	16:1	24:3/26:0	0	0	0	0
26:0/16:0	0	42		26:0	16:1	26:0/16:1	0	0	0	0	0	0	0	0	0	0	0	0	0	0	0	0	0	0	0	0	0	0	0	0	0	0	0	0	0	0	26:0/16:1	0	0	0	0		26:0	16:2	24:3/26:1	0	0	0	0
26:0/16:1	0	42		26:0	16:2	26:0/16:2	0	0	0	0	0	0	0	0	0	0	0	0	0	0	0	0	0	0	0	0	0	0	0	0	0	0	0	0	0	0	26:0/16:2	0	0	0	0		26:0	16:3	26:0/16:0	0	0	0	0
26:0/16:2	0	42		26:0	16:3	26:0/16:3	0	0	0	0	0	0	0	0	0	0	0	0	0	0	0	0	0	0	0	0	0	0	0	0	0	0	0	0	0	0	26:0/16:3	0	0	0	0		26:0	18:0	26:0/16:1	0	0	0	0
26:0/16:3	0	44		26:0	18:0	26:0/18:0	0	0	0	0	0	0	0	0	0	0	0	0	0	0	0	0	0	0	0	0	0	0	0	0	0	0	0	0	0	0	26:0/18:0	0	0	0	0		26:0	18:1	26:0/16:2	0	0	0	0
26:0/18:0	0	44		26:0	18:1	26:0/18:1	0	0	0	0	0	0	0	0	0	0	0	0	0	0	0	0	0	0	0	0	0	0	0	0	0	0	0	0	0	0	26:0/18:1	0	0	0	0		26:0	18:2	26:0/16:3	0	0	0	0
26:0/18:1	0	44		26:0	18:2	26:0/18:2	0	0	0	0	0	0	0	0	0	0	0	0	0	0	0	0	0	0	0	0	0	0	0	0	0	0	0	0	0	0	26:0/18:2	0	0	0	0		26:0	18:3	26:0/18:0	0	0	0	0
26:0/18:2	0	44		26:0	18:3	26:0/18:3	0	0	0	0	0	0	0	0	0	0	0	0	0	0	0	0	0	0	0	0	0	0	0	0	0	0	0	0	0	0	26:0/18:3	0	0	0	0		26:0	20:0	26:0/18:1	0	0	0	0
26:0/18:3	0	46		26:0	20:0	26:0/20:0	0	0	0	0	0	0	0	0	0	0	0	0	0	0	0	0	0	0	0	0	0	0	0	0	0	0	0	0	0	0	26:0/20:0	0	0	0	0		26:0	20:1	26:0/18:2	0	0	0	0
26:0/20:0	0	46		26:0	20:1	26:0/20:1	0	0	0	0	0	0	0	0	0	6.43821	0.119114	0.00434711	0	0	0	0	0	0	0	0	0	0	0	0	0	0	0	0	0	0	26:0/20:1	0.643821	0	0	0.000434711		26:0	20:2	26:0/18:3	0	0	0	0
26:0/20:1	0	46		26:0	20:2	26:0/20:2	0	0	0	0	0	0	0	0	0	0	0	0	0	0	0	0	0	0	0	0	0	0	0	0	0	0	0	0	0	0	26:0/20:2	0	0	0	0		26:0	20:3	26:0/20:0	0	0	0	0
26:0/20:2	0	46		26:0	20:3	26:0/20:3	0	0	0	0	0	0	0	0	0	0	0	0	0	0	0	0	0	0	0	0	0	0	0	0	0	0	0	0	0	0	26:0/20:3	0	0	0	0		26:0	22:0	26:0/20:1	0	0	0	0
26:0/20:3	0	48		26:0	22:0	26:0/22:0	0	0	0	0	0	0	0	0	0	0	0	0	0	0	0	0	0	0	0	0	0	0	0	0	0	0	0	0	0	0	26:0/22:0	0	0	0	0		26:0	22:1	26:0/20:2	0	0	0	0
26:0/22:0	59.1053	48		26:0	22:1	26:0/22:1	0	0	0	0	0	0	0	0	0	0	0	0	0	0	0	0	0	0	0	0	0	0	0	0	0	0	0	0	0	0	26:0/22:1	0	0	0	0		26:0	22:2	26:0/20:3	0	0	0	0
26:0/22:1	0	48		26:0	22:2	26:0/22:2	0	0	0	0	0	0	0	0	0	0	0	0	0	0	0	0	0	0	0	0	0	0	0	0	0	0	0	0	0	0	26:0/22:2	0	0	0	0		26:0	22:3	26:0/22:0	0	0	0	0
26:0/22:2	0	48		26:0	22:3	26:0/22:3	0	0	0	0	0	0	0	0	0	0	0	0	0	0	0	0	0	0	0	0	0	0	0	0	0	0	0	0	0	0	26:0/22:3	0	0	0	0		26:0	24:0	26:0/22:1	0	0	0	0
26:0/22:3	0	50		26:0	24:0	26:0/24:0	0	0	0	0	0	0	0	0	0	0	0	0	0	0	0	0	0	0	0	0	0	0	0	0	0	0	0	0	0	0	26:0/24:0	0	0	0	0		26:0	24:1	26:0/22:2	0	0	0	0
26:0/24:0	0	50		26:0	24:1	26:0/24:1	0	0	0	0	0	0	0	0	0	0	0	0	0	0	0	0	0	0	0	0	0	0	0	0	0	0	0	0	0	0	26:0/24:1	0	0	0	0		26:0	24:2	26:0/22:3	0	0	0	0
26:0/24:1	0	50		26:0	24:2	26:0/24:2	0	0	0	0	0	0	0	0	0	0	0	0	0	0	0	0	0	0	0	0	0	0	0	0	0	0	0	0	0	0	26:0/24:2	0	0	0	0		26:0	24:3	26:0/24:0	0	0	0	0
26:0/24:2	0	50		26:0	24:3	26:0/24:3	0	0	0	0	0	0	0	0	0	0	0	0	0	0	0	0	0	0	0	0	0	0	0	0	0	0	0	0	0	0	26:0/24:3	0	0	0	0		26:0	26:0	26:0/24:1	0	0	0	0
26:0/24:3	0	52		26:0	26:0	26:0/26:0	0	0	0	0	0	0	0	0	0	0	0	0	0	0	0	0	0	0	0	0	0	0	0	0	0	0	0	0	0	0	26:0/26:0	0	0	0	0		26:0	26:1	26:0/24:2	0	0	0	0
26:0/26:0	0	52		26:0	26:1	26:0/26:1	0	0	0	0	0	0	0	0	0	0	0	0	0	0	0	0	0	0	0	0	0	0	0	0	0	0	0	0	0	0	26:0/26:1	0	0	0	0		26:1	16:0	26:0/24:3	0	0	0	0
26:0/26:1	0	42		26:1	16:0	26:1/16:0	0	0	0	0	0	0	0	0	0	0	0	0	0	0	0	0	0	0	0	0	0	0	0	0	0	0	0	0	0	0	26:1/16:0	0	0	0	0		26:1	16:1	26:0/26:0	0	0	0	0
26:1/16:0	0	42		26:1	16:1	26:1/16:1	0	0	0	0	0	0	0	0	0	0	0	0	0	0	0	0	0	0	0	0	0	0	0	0	0	0	0	0	0	0	26:1/16:1	0	0	0	0		26:1	16:2	26:0/26:1	0	0	0	0
26:1/16:1	0	42		26:1	16:2	26:1/16:2	0	0	0	0	0	0	0	0	0	0	0	0	0	0	0	0	0	0	0	0	0	0	0	0	0	0	0	0	0	0	26:1/16:2	0	0	0	0		26:1	16:3	26:1/16:0	0	0	0	0
26:1/16:2	0	42		26:1	16:3	26:1/16:3	0	0	0	0	0	0	0	0	0	0	0	0	0	0	0	0	0	0	0	0	0	0	0	0	0	0	0	0	0	0	26:1/16:3	0	0	0	0		26:1	18:0	26:1/16:1	0	0	0	0
26:1/16:3	0	44		26:1	18:0	26:1/18:0	0	0	0	0	0	0	0	0	0	0	0	0	0	0	0	0	0	0	0	0	0	0	0	0	0	0	0	0	0	0	26:1/18:0	0	0	0	0		26:1	18:1	26:1/16:2	0	0	0	0
26:1/18:0	0	44		26:1	18:1	26:1/18:1	0	0	0	0	0	0	0	0	0	0	0	0	0	0	0	0	0	0	0	0	0	0	0	0	0	0	0	0	0	0	26:1/18:1	0	0	0	0		26:1	18:2	26:1/16:3	0	0	0	0
26:1/18:1	0	44		26:1	18:2	26:1/18:2	0	0	0	0	0	0	0	0	0	0	0	0	0	0	0	0	0	0	0	0	0	0	0	0	0	0	0	0	0	0	26:1/18:2	0	0	0	0		26:1	18:3	26:1/18:0	0	0	0	0
26:1/18:2	0	44		26:1	18:3	26:1/18:3	0	0	0	0	0	0	0	0	0	0	0	0	0	0	0	0	0	0	0	0	0	0	0	0	0	0	0	0	0	0	26:1/18:3	0	0	0	0		26:1	20:0	26:1/18:1	0	0	0	0
26:1/18:3	0	46		26:1	20:0	26:1/20:0	0	0	0	0	0	0	0	0	0	0	0	0	0	0	0	0	0	0	0	0	0	0	0	0	0	0	0	0	0	0	26:1/20:0	0	0	0	0		26:1	20:1	26:1/18:2	0	0	0	0
26:1/20:0	0	46		26:1	20:1	26:1/20:1	0	0	0	0	0	0	0	0	0	0	0	0	0	0	0	0	0	0	0	0	0	0	0	0	0	0	0	0	0	0	26:1/20:1	0	0	0	0		26:1	20:2	26:1/18:3	0	0	0	0
26:1/20:1	0	46		26:1	20:2	26:1/20:2	0	0	0	0	0	0	0	0	0	0	0	0	0	0	0	0	0	0	0	0	0	0	0	0	0	0	0	0	0	0	26:1/20:2	0	0	0	0		26:1	20:3	26:1/20:0	0	0	0	0
26:1/20:2	0	46		26:1	20:3	26:1/20:3	0	0	0	0	0	0	0	0	0	0	0	0	0	0	0	0	0	0	0	0	0	0	0	0	0	0	0	0	0	0	26:1/20:3	0	0	0	0		26:1	22:0	26:1/20:1	0	0	0	0
26:1/20:3	0	48		26:1	22:0	26:1/22:0	0	0	0	0	0	0	0	0	0	0	0	0	0	0	0	0	0	0	0	0	0	0	0	0	0	0	0	0	0	0	26:1/22:0	0	0	0	0		26:1	22:1	26:1/20:2	0	0	0	0
26:1/22:0	0	48		26:1	22:1	26:1/22:1	0	0	0	0	0	0	0	0	0	0	0	0	0	0	0	0	0	0	0	0	0	0	0	0	0	0	0	0	0	0	26:1/22:1	0	0	0	0		26:1	22:2	26:1/20:3	0	0	0	0
26:1/22:1	0	48		26:1	22:2	26:1/22:2	0	0	0	0	0	0	0	0	0	0	0	0	0	0	0	0	0	0	0	0	0	0	0	0	0	0	0	0	0	0	26:1/22:2	0	0	0	0		26:1	22:3	26:1/22:0	0	0	0	0
26:1/22:2	0	48		26:1	22:3	26:1/22:3	0	0	0	0	0	0	0	0	0	0	0	0	0	0	0	0	0	0	0	0	0	0	0	0	0	0	0	0	0	0	26:1/22:3	0	0	0	0		26:1	24:0	26:1/22:1	0	0	0	0
26:1/22:3	0	50		26:1	24:0	26:1/24:0	0	0	0	0	0	0	0	0	0	0	0	0	0	0	0	0	0	0	0	0	0	0	0	0	0	0	0	0	0	0	26:1/24:0	0	0	0	0		26:1	24:1	26:1/22:2	0	0	0	0
26:1/24:0	0	50		26:1	24:1	26:1/24:1	0	0	0	0	0	0	0	0	0	0	0	0	0	0	0	0	0	0	0	0	0	0	0	0	0	0	0	0	0	0	26:1/24:1	0	0	0	0		26:1	24:2	26:1/22:3	0	0	0	0
26:1/24:1	0	50		26:1	24:2	26:1/24:2	0	0	0	0	0	0	0	0	0	0	0	0	0	0	0	0	0	0	0	0	0	0	0	0	0	0	0	0	0	0	26:1/24:2	0	0	0	0		26:1	24:3	26:1/24:0	0	0	0	0
26:1/24:2	0	50		26:1	24:3	26:1/24:3	0	0	0	0	0	0	0	0	0	0	0	0	0	0	0	0	0	0	0	0	0	0	0	0	0	0	0	0	0	0	26:1/24:3	0	0	0	0		26:1	26:0	26:1/24:1	0	0	0	0
26:1/24:3	0	52		26:1	26:0	26:1/26:0	0	0	0	0	0	0	0	0	0	0	0	0	0	0	0	0	0	0	0	0	0	0	0	0	0	0	0	0	0	0	26:1/26:0	0	0	0	0		26:1	26:1	26:1/24:2	0	0	0	0
26:1/26:0	0	52		26:1	26:1	26:1/26:1	0	0	0	0	0	0	0	0	0	0	0	0	0	0	0	0	0	0	0	0	0	0	0	0	0	0	0	0	0	0	26:1/26:1	0	0	0	0				26:1/24:3	0	0	0	0
																																													26:1/26:0
																																													26:1/26:1
[truncated: 37 more columns]

## Sheet: top20 WE
			construct	MaFAR/AbWSD1 in fad2/fae1			MaFAR/AbWSD1 in fad2/fae1			MaFAR/AbWSD1 in fad2/fae1			MaFAR/AbWSD1 in fad2/fae1			MaFAR/AbWSD1 in fad2/fae1			MaFAR/AbWSD1 in fad2/fae1			MaFAR/AbWSD1 in fad2/fae1			MaFAR/AbWSD1 in fad2/fae1			MaFAR/AbWSD1 in fad2/fae1			MaFAR/AbWSD1 in fad2/fae1					MaFAR/AbWSD1 in fad2/fae1
			line
			WE	nmol/g Seed	mol %	mg/g Seed	nmol/g Seed	mol %	mg/g Seed	nmol/g Seed	mol %	mg/g Seed	nmol/g Seed	mol %	mg/g Seed	nmol/g Seed	mol %	mg/g Seed	nmol/g Seed	mol %	mg/g Seed	nmol/g Seed	mol %	mg/g Seed	nmol/g Seed	mol %	mg/g Seed	nmol/g Seed	mol %	mg/g Seed	nmol/g Seed	mol %	mg/g Seed		WE	nmol/g Seed	mol %	mol %	mg/g Seed
	OH	FA	Summ:	20490.8		10.9191	13461.6		7.16385	2474.49		1.32091	5405.07		2.95814	1370.82		0.732557	2476.08		1.32335	2431.95		1.30091	4391.03		2.33687	3715.19		2.02107	3482.05		1.85459		Sum:	54086.2			3.19313									OH	FA
	18:1	18:1	18:1/18:1	10991.3	53.6401	5.85751	8612.81	63.9804	4.58997	1186.92	47.9665	0.632541	3053	56	1.63	659.066	48.0782	0.351232	1280.15	51.7008	0.682223	1259.05	51.7714	0.67098	2611.47	59.4729	1.39171	1663.63	44.779	0.886586	2033.36	58.3956	1.08363		18:1/18:1	33350.7	61.6621	6.35123	1.77764									20:1	18:1
	18:0	18:1	18:0/18:1	1817.03	8.86755	0.972002	889.56	6.60811	0.475861	223.773	9.04322	0.119705	283.921	4.98367	0.159273	168.111	12.2635	0.0899294	162.916	6.57962	0.0871505	230.157	9.46391	0.12312	314.01	7.15117	0.167976	239.296	6.44102	0.128009	285.012	8.18519	0.152464		18:0/18:1	4613.79	8.53043	2.01908	0.247549									18:1	18:1
	18:1	16:0	18:1/16:0	995.532	4.85844	0.504622	445.625	3.31033	0.225881	218.002	8.80998	0.110502	199.008	3.49319	0.117222	96.0165	7.00431	0.0486695	106.056	4.28322	0.0537583	96.8147	3.98095	0.0490741	122.6	2.79205	0.0621442	187.179	5.03821	0.0948786	160.3	4.60362	0.081254		18:1/16:0	2627.13	4.85731	1.99414	0.134801									20:1	20:1
	16:0	18:1	16:0/18:1	768.206	3.74903	0.389393	399.914	2.97077	0.202711	62.6938	2.53361	0.0317787	129.621	2.27524	0.0724533	48.8208	3.56143	0.0247466	62.8138	2.53683	0.0318395	114.854	4.72271	0.0582179	191.987	4.37226	0.0973157	76.323	2.05435	0.0386871	113.018	3.24572	0.060002		16:0/18:1	1968.25	3.6391	0.9466	0.100715									20:1	18:2
	18:1	18:0	18:1/18:0	639.621	3.1215	0.342159	330.286	2.45353	0.176683	94.023	3.7997	0.0502967	121.597	2.13439	0.0679679	53.1238	3.87532	0.028418	61.7189	2.49261	0.0330159	68.6377	2.82233	0.036717	91.4341	2.08229	0.0489117	106.41	2.86418	0.0569227	102.718	2.94992	0.0549478		18:1/18:0	1669.57	3.08686	0.636835	0.0896039									20:2	18:1
	18:2	18:1	18:2/18:1	328.391	1.60263	0.174345	506.593	3.76323	0.268954	45.0851	1.822	0.0239361	116.938	2.05261	0.078957	0	0	0	95.7757	3.86804	0.0508481	49.5571	2.03775	0.0263102	265.339	6.04275	0.14087	76.2436	2.05221	0.0404783	96.0228	2.75765	0.0511729		18:2/18:1	1579.94	2.92116	1.84278	0.0855872									18:1	20:1
	18:0	18:2	18:0/18:2	496.925	2.42512	0.264823	391.608	2.90906	0.208697	56.0089	2.26345	0.0298485	101.452	1.78079	0.0542707	28.0732	2.04791	0.0149609	68.9194	2.78341	0.0367288	63.6834	2.61862	0.0339384	128.081	2.91688	0.0682574	64.2231	1.72866	0.034226	87.7075	2.51885	0.0444578		18:0/18:2	1486.68	2.74872	0.428394	0.0790209									20:1	16:0
	20:0	18:1	20:0/18:1	432.155	2.10902	0.2433	163.85	1.21716	0.0922464	60.8694	2.45988	0.034269	94.1767	1.65308	0.0528309	63.4576	4.62917	0.0357262	46.2059	1.86609	0.0260136	49.6659	2.04223	0.0279616	60.0206	1.36689	0.0337912	77.3331	2.08154	0.043538	79.547	2.28449	0.0447844		20:0/18:1	1127.28	2.08423	1.05448	0.0634461									18:0	18:1
	18:1	20:1	18:1/20:1	431.007	2.10342	0.241785	58.2579	0.43277	0.0326814	116.333	4.70128	0.0652599	82.7535	1.45257	0.0485775	25.5636	1.86484	0.0143406	28.0828	1.13417	0.0157538	53.5219	2.20078	0.0300246	21.0631	0.479685	0.0118159	55.357	1.49002	0.031054	64.1358	1.8419	0.0323803		18:1/20:1	936.076	1.73071	1.35363	0.0523673									18:1	16:0
	20:1	18:1	20:1/18:1	349.91	1.70765	0.196291	163.207	1.21238	0.0915553	37.444	1.5132	0.0210052	66.4911	1.16712	0.0371659	24.9889	1.82292	0.0140182	60.0793	2.42639	0.0337031	55.4156	2.27865	0.0310869	59.1559	1.3472	0.0331851	55.8804	1.50411	0.0313476	63.2094	1.81529	0.035459		20:1/18:1	935.781	1.73017	0.432188	0.0524818									20:1	18:3
	18:0	16:0	18:0/16:0	316.752	1.54583	0.161196	59.3629	0.440978	0.0302099	58.8388	2.37782	0.0299432	55.672	0.977211	0.0312307	42.9375	3.13225	0.021851	19.4699	0.786322	0.00990829	32.8863	1.35226	0.0167359	19.5423	0.445051	0.00994513	36.9986	0.995875	0.0188287	37.3906	1.07381	0.019851		18:0/16:0	679.851	1.25698	0.952442	0.03497									20:0	26:1
	24:3	18:1	24:3/18:1	0	0	0	0	0	0	0	0	0	55.6372	0.976599	0.0313233	0	0	0	0	0	0	0	0	0	0	0	0	249.299	6.71026	0.152833	29.8891	0.858377	0.0159286		24:3/18:1	334.825	0.619058	2.37244	0.0200085									20:2	20:1
	18:0	18:0	18:0/18:0	196.728	0.960081	0.105634	40.5436	0.301179	0.0217701	21.1144	0.853283	0.0113375	51.7333	0.908074	0.0276742	26.9544	1.9663	0.0144733	11.4315	0.461679	0.00613822	20.6851	0.850558	0.011107	14.1509	0.322269	0.00759843	22.6084	0.60854	0.0121397	23.7665	0.682545	0.0133325		18:0/18:0	429.716	0.794502	0.537017	0.0231205									20:0	18:2
	18:1	20:0	18:1/20:0	137.866	0.672821	0.0776178	41.954	0.311656	0.0236198	25.1313	1.01561	0.0141487	47.2962	0.830189	0.0265321	20.7419	1.5131	0.0116775	12.8625	0.519473	0.00724152	14.4462	0.594018	0.00813312	11.6588	0.265515	0.00656383	23.2322	0.625331	0.0130796	21.428	0.615386	0.0114195		18:1/20:0	356.618	0.65935	0.405254	0.0200033									18:2	20:1
	18:0	20:1	18:0/20:1	102.487	0.500163	0.0576996	7.45219	0.0553587	0.00419553	38.4127	1.55235	0.0216261	41.0837	0.721141	0.0218945	21.1525	1.54306	0.0119087	7.51097	0.303342	0.00422862	19.0815	0.784616	0.0107427	3.57412	0.0813961	0.00201221	24.9845	0.672497	0.0140661	21.28	0.611134	0.0108294		18:0/20:1	287.02	0.53067	0.590306	0.0159204									18:0	18:2
	18:1	16:1	18:1/16:1	0	0	0	108.569	0.806503	0.0548131	0	0	0	39.383	0.691289	0.0219342	0	0	0	41.2849	1.66735	0.0208435	12.9416	0.53215	0.00653384	39.8699	0.907986	0.0201292	47.5545	1.28	0.0240089	20.4377	0.586945	0.0115063		18:1/16:1	310.04	0.573233	0.632945	0.0159769									18:1	18:2
	18:1	18:2	18:1/18:2	0	0	0	128.357	0.953502	0.0681458	0	0	0	37.6033	0.660051	0.0211704	0	0	0	33.1501	1.33882	0.0175997	15.2787	0.628249	0.00811158	52.5552	1.19688	0.027902	24.5046	0.659579	0.0130097	17.4895	0.502275	0.00932056		18:1/18:2	308.938	0.571196	0.549202	0.016526									20:1	18:0
	16:2	18:1	16:2/18:1	336.28	1.64113	0.1691	13.674	0.101578	0.00687605	34.7529	1.40445	0.0174756	33.8706	0.594531	0.0179822	0	0	0	0	0	0	0	0	0	0	0	0	53.8235	1.44874	0.0270654	16.4658	0.472876	0.0088414		16:2/18:1	488.867	0.903866	0.768548	0.0247341									18:2	18:1
	20:1	20:1	20:1/20:1	216.618	1.05715	0.127595	0	0	0	28.5838	1.15514	0.0168368	33.6903	0.591366	0.0170772	0	0	0	24.424	0.986399	0.0143865	26.4349	1.08699	0.015571	0	0	0	0	0	0	16.3976	0.470917	0.00873865		20:1/20:1	346.149	0.639995	0.574526	0.0200205									16:1	20:2
	20:0	20:1	20:0/20:1	116.829	0.570152	0.0690511	0	0	0	25.941	1.04834	0.0153323	32.2451	0.565998	0.0181538	17.3868	1.26835	0.0102764	6.70903	0.270954	0.00396534	13.6768	0.562379	0.0080836	3.39697	0.0773616	0.00200776	16.3961	0.441327	0.00969088	16.3976	0.470917	0.00867254		20:0/20:1	248.978	0.460335	0.443564	0.0145234									20:0	18:1
[truncated: 42 more columns]
