# Supplementary material for: High-level accumulation of oleyl oleate in plant seed oil by abundant supply of oleic acid substrates to efficient wax ester synthesis enzymes
Source: Biotechnol Biofuels. 2018 Mar 1;11:53. doi: 10.1186/s13068-018-1057-4 (PMC5831613; doi:10.1186/s13068-018-1057-4)
Supplement: Supplementary file 4 — Additional file 4: Table S3. Raw data obtained by GC-FID to quantify the contents of wax esters in seeds of Camelina MaFAR/ScWS and High Oleic crosses shown in Fig. 5. [file 13068_2018_1057_MOESM4_ESM.xlsx]

## Sheet: FA mol%
Relative amounts of fatty acids in wax esters
		mol%	mol%	mol%	mol%	mol%	mol%	mol%	mol%	mol%	mol%	mol%	mol%	mol%	mol%
		16:0-FA	16:1-FA	18:0-FA	18:1-FA	18:2-FA	18:3-FA	20:0-FA	20:1-FA	20:2-FA	22:0-FA	22:1-FA	22:2-FA	24:0-FA	24:1-FA
High Oleic1	HO1	31.4196	0	33.5282	7.88984	12.5773	3.56594	0.400856	0.339358	1.45288	0	0.595641	3.7388	0.966847	3.52472
High Oleic2	HO2	31.5401	0	39.5773	9.25823	11.7108	1.33255	1.65708	0.660985	1.32083	0	1.20829	1.7338	0	0
High Oleic3	HO3	33.6882	0	34.6926	8.16904	11.8234	4.07533	1.39122	0.635312	3.01687	0	0.603193	1.90479	0	0
L4FW&HO_1a	L4_1a	11.6933	2.70781	2.68694	21.6137	2.08128	12.3175	8.28158	22.7988	5.91004	4.87679	0.507726	1.1303	1.67077	1.72359
L4FW&HO_1b	L4_1b	18.9454	0	2.5859	35.4197	6.37927	2.99338	1.41721	23.8816	1.56952	0.890386	0.93774	2.36923	0.633785	1.97688
L4FW&HO_2b	L4_2b	21.428	0	4.22703	37.7254	7.40895	1.79958	1.98437	20.2906	0.194506	1.32712	1.33402	0.425483	0.568864	1.28607
L4FW&HO_3a	L4_3a	15.9259	2.53334	9.88309	35.9616	3.30122	3.56801	0.875187	20.7769	1.64304	1.92486	1.46773	0.605751	1.18958	0.3438
L4FW&HO_3b	L4_3b	13.1151	2.68036	5.47436	22.3942	7.25201	0.990158	2.08626	29.3233	10.0737	0.494885	1.08648	2.77058	1.08986	1.16868
L4FW&HO_4a	L4_4a	19.3173	2.35986	3.64773	44.1885	4.67789	7.73324	1.1141	6.46928	1.87469	5.45863	1.61603	0.490012	0.537513	0.515253
L4FW&HO_4b	L4_4b	17.1546	0	9.26655	32.1237	10.9931	4.73624	1.31132	11.3001	0	13.1143	0	0	0	0
L5FW&HO_1a	L5_1a	16.1399	1.91367	3.46124	26.8379	4.64586	27.2342	1.28723	6.44855	7.35534	1.25024	0.462703	0.623045	1.89437	0.445787
L5FW&HO_1aR	L5_1aR	15.1196	3.27722	4.03514	37.2759	6.2105	2.23791	2.09602	9.47769	10.6385	0.85334	1.41784	1.15346	1.68533	4.52147
L5FW&HO_1b	L5_1b	12.5231	0	3.03102	60.3473	5.90795	1.72197	1.35816	8.84303	1.07985	1.24441	1.25541	0.579084	0.267742	1.84098
L5FW&HO_2a	L5_2a	11.303	1.2598	2.79991	49.3682	4.41633	13.2874	0.917156	10.1029	1.26405	3.11939	0.258003	0.405647	1.026	0.472183
L5FW&HO_2b	L5_2b	11.8847	0	2.93545	38.5592	6.06698	4.58465	1.85461	24.2452	1.15964	1.5442	1.6977	2.04321	0.947618	2.47691
L5FW&HO_3a	L5_3a	10.8783	2.34554	3.01166	25.5843	4.42355	20.3648	1.57921	24.1699	0.447742	4.74556	0.250888	0.374681	0.452177	1.37178
L5FW&HO_3aR	L5_3aR	12.685	2.84029	2.95709	24.4286	5.26106	0.800554	1.27055	20.443	7.87695	4.73679	1.77802	1.93967	2.31411	10.6683
L5FW&HO_3b	L5_3b	6.98038	0	2.28019	35.1737	5.51328	8.78148	1.26407	32.1376	1.89425	0.888421	0.899257	1.95369	0.60877	1.6249
L5FW&HO_4a	L5_4a	11.9465	2.66002	4.17021	34.9383	4.63971	10.4144	1.06034	18.5689	5.72335	1.80109	0.713547	0.982644	1.68291	0.698058
L5FW&HO_4aR	L54aR	17.4207	1.76351	4.36805	34.4228	5.98334	0.913871	1.42503	17.026	8.12112	1.96796	1.1261	1.08945	2.06082	2.31129
L5FW&HO_4b	L5_4b	20.2064	0	2.69517	51.6628	5.61668	2.82978	1.46755	9.55963	0.519482	1.22553	1.22259	0.809012	0.538661	1.64671
L9FW&HO_1a	L9_1a	18.8035	0.410131	3.66793	43.3547	3.93961	8.30684	1.24504	11.9418	0.477063	5.13502	0.321458	0.53621	0.43106	1.42958
L9FW&HO_1b	L9_1b	18.1751	0	2.46119	44.9811	4.68269	3.36958	1.70993	16.0044	0.932001	1.41505	1.42005	1.88984	0.511202	2.44784
L9FW&HO_2a	L9_2a	14.0444	2.0639	4.32188	35.7285	6.17911	2.00858	2.06138	10.2663	10.4028	6.73995	1.58988	0.937244	1.94464	1.71148
L9FW&HO_2b	L9_2b	17.9543	0	2.21362	42.0589	4.9045	3.11061	1.82423	17.5109	0.735771	1.7495	1.7972	2.21014	0.830587	3.09974
L9FW&HO_3a	L9_3a	9.9345	1.38111	4.47963	15.5787	5.30979	1.0144	2.28241	29.5396	11.0545	8.14319	1.28649	4.0868	1.12718	4.78167
L9FW&HO_3b	L9_3b	13.0945	0	2.40486	29.2224	3.23673	7.79172	2.39933	25.5228	2.04185	1.65108	1.6737	5.55205	1.51586	3.89312
L9FW&HO_4a	L9_4a	13.7668	0.78079	4.6281	32.0488	6.14359	1.20341	2.26599	22.1916	7.70525	1.17604	1.32809	1.93427	0.839478	3.98779
L9FW&HO_4b	L9_4b	15.5867	0	2.41018	26.2538	4.92228	6.08803	1.94792	29.9787	1.42875	1.43002	2.35499	3.01718	1.81867	2.76276
L13FW&HO_1a	L13_1a	12.2077	1.91514	2.63118	22.0603	2.86266	22.0474	11.643	12.1611	0.836001	5.63163	0.589132	1.20428	3.22765	0.98279
L13FW&HO_1b	L13_1b	18.2606	0	3.70398	28.9764	8.16292	5.05866	2.73345	19.6615	1.00306	2.1466	2.25155	2.96074	1.0299	4.05068
L13FW&HO_2a	L13_2a	14.7999	1.23948	5.44454	39.841	8.61483	0.670094	2.7203	9.85338	9.80613	1.22328	1.46021	0.917566	0.43929	2.96996
L13FW&HO_2b	L13_2b	16.6476	0	5.12827	34.3179	18.5409	5.09253	1.3805	10.6652	1.07816	0.900494	0.922354	3.50532	0	1.82078
L13FW&HO_3a	L13_3a	16.3754	1.29907	4.12232	41.8074	7.62231	0.796452	2.32323	8.16729	10.085	1.72329	1.54814	0.943497	2.17306	1.01361
L13FW&HO_3b	L13_3b	16.8781	0	2.38926	29.0221	5.49521	5.02089	1.45512	25.3109	1.16371	1.8501	1.86365	3.78057	0.979157	4.79121
L13FW&HO_4a	L13_4a	15.6683	3.6317	5.21511	21.9723	6.96899	17.2929	1.54447	21.7567	0.879096	0.59981	0.745317	1.53438	0.812435	1.37854
L13FW&HO_4b	L13_4b	15.1094	0	6.05101	31.2582	21.0611	7.87444	0	18.6458	0	0	0	0	0	0
L25FW&HO_1a	L25_1a	13.1523	1.39191	4.04354	31.0987	9.23126	18.1359	1.96323	9.52072	9.21255	0.307405	0.610585	0.700937	0.235113	0.395813
L25FW&HO_1b	L25_1b	11.304	0	2.31888	53.9371	6.61721	2.78057	1.42544	15.388	0.550792	1.04677	1.061	1.24288	0.386642	1.94066
L25FW&HO_2a	l25_2a	11.6121	0.547367	6.01651	28.6815	12.7162	1.01541	2.33819	20.5612	9.9842	0.626594	0.677582	3.09071	0.508296	1.62418
L25FW&HO_2b	L25_2b	19.7468	0	2.6705	49.7012	5.89977	2.53677	1.62993	10.6527	0.489483	1.25622	1.26597	1.40194	0.484117	2.26464
L25FW&HO_3a	L25_3a	10.2787	1.21415	4.64552	30.6738	7.98543	29.4346	1.2668	9.98357	0.341635	0.925628	0.93806	0.509768	0.649707	1.1527
L25FW&HO_3b	L25_3b	20.0648	0	2.89284	57.3438	6.09013	0.967884	1.82652	5.27815	0	1.41463	1.438	0.511819	0.329588	1.84176
L25FW&HO_4a	L25_4a	9.99495	1.29949	2.97655	18.8433	5.73966	2.91915	1.78491	37.3143	8.60832	0.863793	0.966848	4.45865	0.706197	3.52384
L25FW&HO_4b	L25_4b	12.7154	0	1.68128	15.7571	3.28434	9.87025	1.69245	40.3063	2.60398	1.08013	1.10287	5.38996	0.962196	3.55367
L26FW&HO_1a	L26_1a	10.8283	2.99051	4.04237	44.4743	8.15069	14.4558	1.56575	8.24888	1.12092	0.99901	1.0142	0.924402	0.550834	0.634037
L26FW&HO_1b	L26_1b	11.3941	0	3.47146	12.9538	12.825	10.6525	0	13.8404	0	24.2398	0	4.22795	5.01903	1.37599
L26FW&HO_2a	L26_2a	10.6837	2.82689	3.40452	29.5985	7.47153	10.3743	2.20194	26.7736	1.08454	0.530601	0.568573	0.601623	0.907469	2.97216
L26FW&HO_2b	L26_2b	11.8348	0	2.13056	23.013	7.11242	10.8568	1.2814	27.3344	1.96657	1.1256	1.18487	6.54385	1.19298	4.42275
L26FW&HO_3a	L26_3a	8.68332	1.66601	4.66013	22.3629	8.62494	1.51155	2.65494	16.7756	14.9656	3.70708	1.63035	3.68369	1.01084	8.063
L26FW&HO_3b	L26_3b	11.8726	0	2.01383	33.0433	5.03804	8.91361	1.67444	21.7551	2.08497	1.2896	1.34932	5.8492	1.30316	3.81287
L26FW&HO_4a	L26_4a	15.5414	2.30939	3.32268	39.3737	6.99642	9.41908	1.50373	7.3363	8.20202	2.58801	1.58256	0.730628	0.282305	0.811817
L26FW&HO_4b	L26_4b	18.7289	0	2.34225	38.2705	7.14115	1.42549	1.88975	11.7158	0	9.95903	2.39805	3.02463	0.54135	2.56307
MaFAR/ScWS1	MJ1	8.70511	0.130517	2.43629	28.318	3.61178	5.9592	1.43646	38.3076	1.77298	4.57673	0.771604	1.99986	0.7917	1.18211
MaFAR/ScWS1	MJ1R	18.2756	0	8.54432	16.0305	4.25873	6.36843	1.55344	33.9747	1.42765	1.08089	1.10983	3.54923	1.12286	2.70381
MaFAR/ScWS2	MJ2	10.2039	0.288336	4.32586	18.3844	3.12181	5.35609	2.05824	45.9191	2.48446	1.13545	1.14553	2.70702	1.13764	1.73208
MaFAR/ScWS2	MJ2R	15.8225	0	4.01763	11.323	7.30268	6.58055	2.17944	32.399	2.93828	4.36549	1.69354	5.38748	1.75067	4.23971
MaFAR/ScWS3	MJ3	20.7688	0.177772	2.28312	13.7817	7.63326	5.62039	1.28994	42.2361	1.6208	0.681102	0.704104	1.63779	0.622194	0.942972
	Mean
		16:0-FA	16:1-FA	18:0-FA	18:1-FA	18:2-FA	18:3-FA	20:0-FA	20:1-FA	20:2-FA	22:0-FA	22:1-FA	22:2-FA	24:0-FA	24:1-FA
	MaFAR/ScWS	14.7552	0.119325	4.32144	17.5675	5.18565	5.97693	1.7035	38.5673	2.04884	2.36793	1.08492	3.05628	1.08501	2.16014
	L4FW&HO	16.7971	1.46877	5.39594	32.7752	6.0134	4.87687	2.43858	19.2629	3.03793	4.01243	0.99282	1.11305	0.812911	1.00204
	L5FW&HO	13.3716	1.46	3.24956	38.0545	5.33502	8.47009	1.41636	16.4566	4.18911	2.12517	1.00746	1.08669	1.22532	2.55258
	L9FW&HO	15.17	0.579491	3.32342	33.6534	4.91479	4.11165	1.96703	20.3695	4.34725	3.42998	1.47148	2.52047	1.12734	3.01425
	L13FW&HO	15.7434	1.01067	4.33571	31.1569	9.91612	7.98167	2.97501	15.7777	3.10639	1.7594	1.17254	1.85579	1.08269	2.12595
	L25FW&HO	13.6086	0.556614	3.4057	35.7546	7.1955	8.45756	1.74093	18.6256	3.97387	0.940146	1.00761	2.16333	0.532732	2.03716
	L26FW&HO	12.4459	1.2241	3.17347	30.3862	7.92002	8.45115	1.59649	16.7225	3.67808	5.55484	1.21599	3.19825	1.351	3.08196
	Standard deviation
		16:0-FA	16:1-FA	18:0-FA	18:1-FA	18:2-FA	18:3-FA	20:0-FA	20:1-FA	20:2-FA	22:0-FA	22:1-FA	22:2-FA	24:0-FA	24:1-FA
	MaFAR/ScWS	5.17235	0.123068	2.53148	6.5561	2.12534	0.507568	0.392819	5.62842	0.637586	1.92937	0.393033	1.49395	0.432301	1.3455
	L4FW&HO	3.4858	1.37855	3.02159	8.21261	2.9725	3.945	2.61354	7.80466	3.66335	4.46042	0.57201	1.05537	0.545102	0.7364
	L5FW&HO	3.61394	1.27656	0.670695	11.442	0.69286	8.76278	0.335214	8.25528	3.78372	1.43668	0.53753	0.626897	0.723556	2.92563
	L9FW&HO	3.0499	0.779972	1.0561	10.0075	1.00608	2.90505	0.37659	7.6217	4.57401	2.8083	0.575894	1.65495	0.577214	1.16151
	L13FW&HO	1.79839	1.30435	1.34759	7.32184	6.39876	7.7025	3.61409	6.34906	4.23699	1.71626	0.739308	1.38	1.11064	1.65771
	L25FW&HO	4.03219	0.646009	1.4093	15.9222	2.82585	10.3174	0.328285	13.2711	4.46839	0.350656	0.276962	1.91113	0.233715	1.08602
	L26FW&HO	3.17907	1.3657	0.945134	10.4998	2.24333	4.61452	0.777961	7.85805	5.25988	8.14642	0.723146	2.31605	1.52278	2.43428

## Sheet: FA amount
Fatty acid amount in wax esters in mg/g seeds
	seed weight g	16:0-FA	16:1-FA	18:0-FA	18:1-FA	18:2-FA	18:3-FA	20:0-FA	20:1-FA	20:2-FA	22:0-FA	22:1-FA	22:2-FA	24:0-FA	24:1-FA	Sum	FA mg/g seed
High Oleic1	0.0102	1003.19	0	1181.58	276.169	437.26	123.122	15.4542	13.0024	55.2584	0	24.7942	152.943	43.675	158.397	3484.85	3.48485
High Oleic2	0.0097	1060.75	0	1469.15	341.35	428.849	48.463	67.2927	26.676	52.9153	0	52.9789	74.7073	0	0	3623.13	3.62313
High Oleic3	0.0096	1712.49	0	1946.52	455.244	654.43	224.023	85.3931	38.7542	182.68	0	39.9751	124.055	0	0	5463.57	5.46357
L4FW&HO_1a	0.0103	770.395	177.107	195.392	1561.09	149.306	877.562	658.82	1802.48	463.823	420.56	43.6104	95.4086	155.735	159.827	7531.12	7.53112
L4FW&HO_1b	0.0098	5042.5	0	759.668	10335	1848.76	861.553	455.462	7627.55	497.615	310.196	325.392	807.915	238.657	740.56	29850.8	29.8508
L4FW&HO_2b	0.0101	5663.95	0	1233.24	10931.9	2132.38	514.385	633.339	6435.99	61.2428	459.159	459.711	144.091	212.735	478.457	29360.6	29.3606
L4FW&HO_3a	0.0104	2134.52	337.077	1462.04	5283.92	481.768	517.13	141.635	3341.61	262.317	337.683	256.463	104.017	225.57	64.8543	14950.6	14.9506
L4FW&HO_3b	0.0104	1081.66	219.458	498.337	2024.78	651.247	88.3084	207.761	2902.1	989.678	53.4243	116.822	292.756	127.169	135.66	9389.15	9.38915
L4FW&HO_4a	0.0098	1320.63	160.162	275.251	3311.81	348.219	571.708	91.9677	530.726	152.667	488.465	144.035	42.9196	51.9894	49.5784	7540.13	7.54013
L4FW&HO_4b	0.0098	3306.01	0	1971.12	6786.91	2306.82	987.046	305.147	2613.29	0	3308.15	0	0	0	0	21584.5	21.5845
L5FW&HO_1a	0.0101	3227.48	379.901	763.951	5883.47	1011.57	5889.19	310.809	1547.41	1752.06	327.243	120.628	159.624	535.943	125.467	22034.8	22.0348
L5FW&HO_1aR	0.0101	2591.84	557.716	763.478	7005.15	1159.21	414.847	433.849	1949.62	2172.35	191.472	316.866	253.33	408.736	1090.9	19309.4	19.3094
L5FW&HO_1b	0.0101	2314.67	0	618.354	12228.1	1189	344.177	303.111	1961.37	237.752	301.061	302.513	137.131	70.0139	478.922	20486.1	20.4861
L5FW&HO_2a	0.0095	2335.02	258.369	638.433	11180.7	993.411	2968.38	228.78	2504.53	311.061	843.5	69.4875	107.365	299.873	137.293	22876.2	22.8762
L5FW&HO_2b	0.0095	2479.27	0	675.902	8818.37	1378.09	1034.24	467.159	6069.36	288.167	421.654	461.724	546.092	279.681	727.254	23647	23.647
L5FW&HO_3a	0.0096	2499.45	535.017	763.769	6444.38	1106.68	5059.92	438.127	6664.07	122.545	1427.21	75.1532	110.297	146.989	443.615	25837.2	25.8372
L5FW&HO_3aR	0.0096	1546.64	343.798	397.957	3265.28	698.46	105.553	187.054	2991.06	1144.04	755.961	282.631	303	399.186	1830.77	14251.4	14.2514
L5FW&HO_3b	0.0097	3753.7	0	1353.39	20735.9	3228.2	5106.56	820.783	20738.4	1213.4	625.34	630.446	1346.03	463.155	1229.83	61245.1	61.2451
L5FW&HO_4a	0.01	2020.21	446.56	778.366	6477.08	854.308	1904.44	216.509	3768.09	1152.89	398.663	157.311	212.896	402.631	166.144	18956.1	18.9561
L5FW&HO_4aR	0.01	2773.59	278.738	767.601	6008.21	1037.26	157.34	273.953	3252.89	1540.2	410.117	233.741	222.228	464.202	517.928	17938	17.938
L5FW&HO_4b	0.0098	4836.18	0	711.986	13555.5	1463.73	732.396	424.113	2745.59	148.105	383.931	381.484	248.076	182.398	554.716	26368.2	26.3682
L9FW&HO_1a	0.0101	2195.09	47.5311	472.614	5548.47	500.767	1048.65	175.499	1672.88	66.3398	784.643	48.9239	80.1982	71.1941	234.889	12947.7	12.9477
L9FW&HO_1b	0.0098	2264.16	0	338.412	6143.02	635.174	453.925	257.207	2392.48	138.302	230.736	230.629	301.627	90.0976	429.191	13905	13.905
L9FW&HO_2a	0.0098	2110.3	307.871	716.778	5885.43	1010.96	326.37	374.003	1851.12	1861.98	1325.6	311.449	180.43	413.402	361.952	17037.6	17.0376
L9FW&HO_2b	0.0097	3045.85	0	414.491	7822.06	905.949	570.643	373.677	3564.75	148.685	388.482	397.483	480.37	199.351	740.122	19051.9	19.0519
L9FW&HO_3a	0.0095	972.872	134.27	484.199	1672.49	566.182	107.423	269.885	3471.33	1289.54	1043.81	164.248	512.754	156.169	659.065	11504.2	11.5042
L9FW&HO_3b	0.01	1764.79	0	357.737	4317.58	474.982	1135.57	390.452	4127.74	327.802	291.265	294.078	958.678	289.037	738.481	15468.2	15.4682
L9FW&HO_4a	0.0098	2162.74	121.772	802.503	5519.59	1050.9	204.439	429.838	4183.51	1441.93	241.831	272.008	389.319	186.583	881.745	17888.7	17.8887
L9FW&HO_4b	0.0096	2699.2	0	460.683	4984.19	928.143	1140.08	407.312	6229.8	294.729	324.144	531.683	669.418	445.582	673.384	19788.4	19.7884
L13FW&HO_1a	0.0096	828.001	128.955	196.978	1640.33	211.414	1617.09	953.534	989.804	67.5441	499.973	52.0945	104.65	309.723	93.82	7693.91	7.69391
L13FW&HO_1b	0.0101	1591.47	0	356.307	2768.54	774.638	476.76	287.655	2056.28	104.135	244.879	255.828	330.598	126.99	496.879	9870.96	9.87096
L13FW&HO_2a	0.0099	755.395	62.8051	306.724	2229.29	478.773	36.9853	167.651	603.504	596.206	81.7251	97.1653	60.0023	31.7218	213.355	5721.31	5.72131
L13FW&HO_2b	0.0107	322.025	0	109.491	727.747	390.515	106.525	32.2441	247.563	24.843	22.8	23.2604	86.8722	0	49.5716	2143.46	2.14346
L13FW&HO_3a	0.0095	713.034	56.1557	198.122	1995.7	361.389	37.5023	122.148	426.755	523.094	98.2183	87.8845	52.6352	133.87	62.1199	4868.63	4.86863
L13FW&HO_3b	0.01	1407.19	0	219.868	2652.64	498.861	452.675	146.488	2532.3	115.573	201.901	202.569	403.831	115.497	562.226	9511.61	9.51161
L13FW&HO_4a	0.0101	492.613	113.354	180.975	757.325	238.574	587.938	58.6328	820.839	32.9234	24.6839	30.5498	61.8062	36.138	61.0019	3497.35	3.49735
L13FW&HO_4b	0.01	246.121	0	108.793	558.199	373.553	138.708	0	364.472	0	0	0	0	0	0	1789.85	1.78985
L25FW&HO_1a	0.01	2488.59	261.459	844.47	6450.84	1901.87	3710.81	448.536	2161.73	2076.42	76.1339	150.619	169.92	62.9389	105.409	20909.7	20.9097
L25FW&HO_1b	0.0101	1746.25	0	395.389	9134.49	1113.06	464.502	265.889	2852.58	101.355	211.661	213.683	245.991	84.5035	421.952	17251.3	17.2513
L25FW&HO_2a	0.0098	1895.94	88.7229	1084.26	5133.83	2260.69	179.282	460.969	4028.53	1941.84	133.912	144.232	646.533	117.415	373.241	18489.4	18.4894
L25FW&HO_2b	0.0096	2283.45	0	340.847	6300.64	742.846	317.216	227.582	1478.2	67.4244	190.141	190.855	207.701	79.2021	368.581	12794.7	12.7947
L25FW&HO_3a	0.0103	1425.31	167.141	711.012	4662.95	1205.7	4413.76	212.107	1661.26	56.431	168.006	169.584	90.5649	127.462	224.97	15296.3	15.2963
L25FW&HO_3b	0.0104	2889.21	0	459.769	9052.19	954.859	150.712	317.573	912.026	0	266.626	269.951	94.4228	67.1439	373.263	15807.8	15.8078
L25FW&HO_4a	0.0097	1338.34	172.742	439.916	2766.08	836.835	422.689	288.587	5995.72	1373.05	151.395	168.782	764.899	133.783	664.11	15516.9	15.5169
L25FW&HO_4b	0.0104	2940.7	0	429.172	3995.02	827.058	2468.46	472.617	11186	717.365	326.973	332.527	1597.06	314.829	1156.74	26764.5	26.7645
L26FW&HO_1a	0.0096	1161.57	318.473	478.623	5230.2	952.027	1676.91	202.808	1061.85	143.234	140.272	141.838	127.047	83.5985	95.7282	11814.2	11.8142
L26FW&HO_1b	0.01	879.214	0	295.663	1095.81	1077.55	888.884	0	1281.57	0	2448.26	0	417.984	547.931	149.441	9082.31	9.08231
L26FW&HO_2a	0.01	692.542	181.916	243.585	2103.37	527.352	727.214	172.347	2082.62	83.7442	45.0202	48.0498	49.9647	83.2236	271.165	7312.11	7.31211
L26FW&HO_2b	0.0102	445.153	0	88.4535	948.957	291.297	441.601	58.1984	1233.79	88.1139	55.4176	58.1035	315.355	63.4855	234.143	4322.06	4.32206
L26FW&HO_3a	0.0103	473.683	90.2238	280.59	1337.38	512.303	89.1672	174.877	1098.15	972.484	264.698	115.949	257.455	78.015	619.067	6364.04	6.36404
L26FW&HO_3b	0.0095	1219.13	0	228.243	3719.7	563.29	989.772	207.609	2680.67	255.027	173.33	180.634	769.511	189.318	551.052	11727.3	11.7273
L26FW&HO_4a	0.0098	1701.75	251.042	401.576	4726.47	834.166	1115.31	198.817	963.975	1069.83	370.929	225.918	102.499	43.7339	125.114	12131.1	12.1311
L26FW&HO_4b	0.0103	1686.58	0	232.808	3778.16	700.214	138.815	205.482	1266.04	0	1173.89	281.537	348.965	68.9706	324.857	10206.3	10.2063
MaFAR/ScWS1	0.0098	3205.08	47.7059	990.069	11430.1	1447.95	2372.64	638.607	16925.1	777.597	2205.65	370.376	943.367	412.399	612.58	42379.3	42.3793
MaFAR/ScWS1	0.0097	2243.36	0	1157.65	2157.25	569.216	845.357	230.25	5004.56	208.754	173.67	177.61	558.186	195.005	467.136	13988	13.988
MaFAR/ScWS2	0.0105	2868.7	80.4743	1342.34	5666.17	955.635	1628.34	698.698	15491.4	832.02	417.831	419.862	975.047	452.495	685.367	32514.4	32.5144
MaFAR/ScWS2	0.0094	1896.48	0	531.513	1487.84	953.067	852.931	315.423	4659.99	419.517	684.891	264.637	827.321	296.871	715.232	13905.7	13.9057
MaFAR/ScWS3	0.0101	4050	34.4151	491.412	2946.25	1620.78	1185.2	303.731	9883.46	376.495	173.849	179.004	409.185	171.657	258.81	22084.2	22.0842

## Sheet: OH mol%
Relative amounts of fatty alcohols in wax esters
		mol%	mol%	mol%	mol%	mol%	mol%	mol%	mol%	mol%	mol%	mol%
		16:0-OH	16:1-OH	18:0-OH	18:1-OH	18:2-OH	18:3-OH	20:0-OH	20:1-OH	20:2-OH	22:1-OH	24:0-OH
High Oleic1	HO1	0	0	3.99808	29.0038	27.1189	0	0	0.686723	35.7947	0	3.39779
High Oleic2	HO2	0	0	3.5412	51.6311	18.8236	0	0	0.629368	25.3747	0	0
High Oleic3	HO3	0	0	1.54881	56.6251	18.7455	0	0	0.428345	22.6522	0	0
L4FW&HO_1a	L4_1a	1.8902	7.97116	0.222968	73.292	4.19082	0.863799	1.6261	1.20208	5.55551	2.67709	0.508304
L4FW&HO_1b	L4_1b	4.13244	0	10.1602	51.9805	10.5032	2.36537	3.49325	12.274	3.2336	1.24829	0.609134
L4FW&HO_2b	L4_2b	2.14417	0	7.6078	46.5766	37.3314	0.338269	1.54151	2.27087	1.0802	1.10924	0
L4FW&HO_3a	L4_3a	1.69674	2.59184	0.447862	73.9414	2.69632	1.11931	2.00892	2.40232	10.5522	1.48097	1.06208
L4FW&HO_3b	L4_3b	2.20041	0	0.693505	82.6149	3.48978	1.42255	2.40027	2.77114	0.809495	1.67841	1.91952
L4FW&HO_4a	L4_3bR	#DIV/0!	#DIV/0!	#DIV/0!	#DIV/0!	#DIV/0!	#DIV/0!	#DIV/0!	#DIV/0!	#DIV/0!	#DIV/0!	#DIV/0!
L4FW&HO_4b	L4_4a	1.38371	4.83772	0.424991	67.0799	1.5936	0.894431	1.93414	1.67737	8.81995	10.7002	0.653954
L5FW&HO_1a	L4_4b	0	0	9.19074	77.0592	13.75	0	0	0	0	0	0
L5FW&HO_1aR	L5_1a	1.85581	3.2115	0.324285	77.6754	3.81933	0.557184	0.625775	1.15655	2.9873	7.34511	0.441754
L5FW&HO_1b	L5_1aR	2.63447	3.64462	0.394476	85.2111	2.89639	0.653294	0.758941	1.3438	0.410224	1.20503	0.847693
L5FW&HO_2a	L5_1b	2.17182	1.69173	5.1353	76.5896	6.85325	0	1.25372	2.94945	2.08633	0.984455	0.28438
L5FW&HO_2b	L5_2a	1.78313	3.90633	0.703982	73.5568	3.72003	0.504656	1.50684	1.37036	8.34828	3.78072	0.818882
L5FW&HO_3a	L5_2b	3.7152	0	9.1997	58.0222	7.07159	1.40887	3.72502	13.629	1.57539	1.653	0
L5FW&HO_3aR	L5_3a	1.9118	3.69649	0.676612	70.0174	8.27557	0.516374	1.47224	2.04721	5.76454	4.78578	0.835961
L5FW&HO_3b	L5_3aR	2.40539	4.13951	0.726246	72.7432	5.74612	0.604137	1.58257	2.12456	1.55485	7.78992	0.583527
L5FW&HO_4a	L5_3b	3.97168	0.749238	8.25754	52.9986	7.4853	2.97204	2.91	17.1306	1.81875	1.0826	0.623633
L5FW&HO_4aR	L5_4a	2.08753	8.22685	0.579471	71.0408	4.82953	0.642082	1.40835	1.46869	2.22141	7.03204	0.463238
L5FW&HO_4b	L5_4b	2.63388	0	6.35432	72.8853	6.1164	0.824037	2.10569	6.88451	0.962727	1.23313	0
L9FW&HO_1a	L9_1a	1.82658	5.54546	0.964614	68.0721	0.150405	0.74064	2.01192	2.18158	7.67027	10.1072	0.729261
L9FW&HO_1b	L9_1b	3.37018	0	7.61349	68.777	0.208169	0.613054	3.21482	12.4947	1.8453	1.47527	0.387995
L9FW&HO_2a	L9_2a	2.16015	0	0.537468	77.0851	3.14399	3.27194	1.68338	1.44515	0.568427	9.54647	0.557879
L9FW&HO_2b	L9_2b	2.69299	0	5.86473	60.5753	13.9875	0.541575	2.61748	10.5965	1.47996	1.29133	0.352588
L9FW&HO_3a	L9_3a	2.73184	0	0.597421	77.9617	2.05252	2.57171	1.84067	2.22324	0.813597	8.48006	0.727274
L9FW&HO_3b	L9_3b	4.12182	0	11.0477	34.1526	4.91643	1.48772	8.25002	29.6672	3.15592	2.07914	1.12151
L9FW&HO_4a	L9_4a	1.75952	0	0.957421	78.5971	4.27536	0.672539	1.85738	2.22175	0.567524	8.47817	0.613263
L9FW&HO_4b	L9_4b	3.41759	0	8.9679	53.8403	6.35187	1.57575	4.01944	17.957	1.7165	1.56539	0.588323
L13FW&HO_1a	L13_1a	1.94569	3.38411	0	71.5859	-2.99949	0.72364	2.1041	2.44713	6.9083	13.1081	0.792563
L13FW&HO_1b	L13_1b	2.95043	0	7.75772	62.4992	6.97071	0.570364	3.86007	11.3429	1.8311	1.73496	0.48259
L13FW&HO_2a	L13_2a	2.23923	0	1.3336	66.7682	7.47964	1.36469	3.96123	3.99007	0.786962	9.57394	2.50248
L13FW&HO_2b	L13_2b	1.94992	2.03164	3.86834	73.3097	9.99407	0	0.829958	3.69357	3.42311	0.899679	0
L13FW&HO_3a	L13_3a	3.43869	1.84866	0.787338	68.397	2.61983	0.729389	1.00835	2.83148	0.941928	15.9363	1.46105
L13FW&HO_3b	L13_3b	2.84027	0	5.19526	60.8822	5.49735	0.706768	2.73645	18.3625	1.90233	1.2464	0.630461
L13FW&HO_4a	L13_4a	1.32235	6.37253	0.535642	69.081	4.60714	0.736566	2.44106	2.93663	6.04929	4.91522	1.00257
L13FW&HO_4b	L13_4b	0	0	0	88.991	6.28658	0	0	4.72242	0	0	0
L25FW&HO_1a	L25_1a	2.25812	0	0.470479	76.77	3.15433	0.926733	0.879806	3.49403	5.87339	4.06008	2.11304
L25FW&HO_1b	L25_1b	2.85353	0	6.14848	70.0222	8.336	0.576934	2.15117	7.52103	1.26679	1.12389	0
L25FW&HO_2a	l25_2a	1.62848	2.0589	1.14196	59.3862	0.922825	1.12569	3.44026	4.98902	1.17325	21.9469	2.18644
L25FW&HO_2b	L25_2b	2.33748	0	6.56522	72.8899	6.54706	0.446771	2.12646	6.61929	1.20616	1.26167	0
L25FW&HO_3a	L25_3a	0	0	0.584814	66.429	4.98912	0.755313	0.777849	2.74443	1.82298	19.7753	2.12118
L25FW&HO_3b	L25_3b	2.10609	0	6.81295	74.9092	8.1208	0	1.6795	2.37281	2.48367	1.51497	0
L25FW&HO_4a	L25_4a	2.27176	2.35351	0.952675	69.0111	4.54604	0.296086	1.52602	4.75217	1.18321	11.1018	2.00565
L25FW&HO_4b	L25_4b	3.71928	0	9.02901	32.8669	6.15324	2.3205	5.84576	33.8361	3.36149	1.49859	1.36909
L26FW&HO_1a	L26_1a	2.27318	3.18676	0.866267	60.1075	6.76673	1.84009	5.05426	4.64197	10.341	1.68359	3.23864
L26FW&HO_1b	L26_1b	0	0	9.00832	56.9915	12.5852	0	3.89134	17.5236	0	0	0
L26FW&HO_2a	L26_2a	2.09639	1.34769	0.758488	58.7412	3.21873	0.955034	2.46706	4.4631	4.3703	19.6048	1.97721
L26FW&HO_2b	L26_2b	2.9428	0	9.15417	37.5046	8.67255	1.7058	4.86772	29.0748	3.57429	1.29097	1.21233
L26FW&HO_3a	L26_3a	3.65966	0	0.741489	57.1644	3.0509	5.00715	3.1238	3.45994	1.45758	20.4655	1.86958
L26FW&HO_3b	L26_3b	3.94497	0	7.85134	39.6171	5.0919	1.85144	5.58054	30.3172	3.0328	1.37566	1.33702
L26FW&HO_4a	L26_4a	2.55939	1.86214	0.776905	67.3134	6.52361	1.67302	3.65697	3.74542	6.31478	3.29529	2.2791
L26FW&HO_4b	L26_4b	2.77316	0	5.35214	75.9254	6.44673	0	1.73124	4.40252	1.86154	1.50725	0
MaFAR/ScWS1	MJ1	6.63841	0.783751	8.90114	39.8027	7.00739	3.46713	4.97174	23.5346	2.94822	1.41759	0.527252
MaFAR/ScWS1	MJ1R	4.9482	0	14.9737	30.425	7.43952	2.15739	5.1315	24.0537	8.54172	1.59024	0.739046
MaFAR/ScWS2	MJ2	12.4695	0.424311	14.0071	24.475	26.1116	6.35236	2.4027	7.22193	5.24048	0.458953	0.836098
MaFAR/ScWS2	MJ2R	5.75829	0	13.9765	35.4728	5.3554	2.58339	4.49586	27.2802	2.76802	1.4498	0.859734
MaFAR/ScWS3	MJ3	6.51554	0.57068	13.6666	37.772	7.86173	3.62082	4.74806	20.459	3.09314	1.25387	0.438555
	Mean
		16:0-OH	16:1-OH	18:0-OH	18:1-OH	18:2-OH	18:3-OH	20:0-OH	20:1-OH	20:2-OH	22:1-OH	24:0-OH
	MaFAR/ScWS	7.26599	0.355748	13.105	33.5895	10.7551	3.63622	4.34997	20.5099	4.51831	1.23409	0.680137
	L4FW&HO	1.87454	2.56679	4.67576	64.9883	11.6776	0.930196	1.76732	3.30444	4.87358	2.8693	0.472246
	L5FW&HO	2.51636	2.68527	3.9039	69.0983	6.02138	0.928155	1.87595	5.82955	3.22059	3.48711	0.433481
	L9FW&HO	2.76008	0.693183	4.56884	64.8826	4.38578	1.43437	3.18689	9.84839	2.22719	5.37788	0.634762
	L13FW&HO	2.08582	1.70462	2.43474	70.1893	5.05698	0.603927	2.11765	6.29084	2.73038	5.92682	0.858965
	L25FW&HO	2.14684	0.551551	3.9632	65.2856	5.34618	0.806003	2.30335	8.29111	2.29637	7.78541	1.22443
	L26FW&HO	2.56805	0.458547	4.80612	56.1797	6.5128	1.59892	3.61695	13.2838	2.94447	6.79135	1.23932
	Standard deviation
		16:0-OH	16:1-OH	18:0-OH	18:1-OH	18:2-OH	18:3-OH	20:0-OH	20:1-OH	20:2-OH	22:1-OH	24:0-OH
	MaFAR/ScWS	2.98658	0.348997	2.40068	6.17926	8.63698	1.63567	1.11456	7.81213	2.46319	0.449519	0.188272
	L4FW&HO	1.33847	3.29029	4.79234	12.7074	13.4327	0.81447	1.11887	4.47933	4.22178	3.93055	0.411582
	L5FW&HO	0.862806	2.74268	3.76148	8.8673	1.71523	0.914114	1.00065	6.24498	2.53191	2.66493	0.326382
	L9FW&HO	0.836371	1.96062	4.31498	15.2044	4.4518	1.01604	2.19982	10.0839	2.35914	4.07652	0.240078
	L13FW&HO	1.0785	2.27912	2.86353	8.67753	3.9035	0.442006	1.42907	5.65357	2.53193	6.16397	0.824466
	L25FW&HO	1.06339	1.02431	3.50438	14.171	2.5034	0.707532	1.658	10.4756	1.64481	8.74203	1.04527
	L26FW&HO	1.29663	0.797076	3.98486	13.815	3.3266	1.69432	1.33031	12.2586	2.07565	9.10143	0.922402

## Sheet: TAG amount
Fatty acids amount in TAG in mg/g seed
	16:0	18:0	18:1(9Z)	18:2(9Z,12Z)	18:3	20:0	20:1	22:1	22:2	sum	TAG mg/g seed
High Oleic1	16728.7	8120.84	232011	38621.4	5890.55	0	7663.67	0	0	309036	309.036
High Oleic1R	14377.8	8207.53	226436	38092.1	5817.34	0	2856.38	0	0	298087	298.087
High Oleic2	16717.1	7465.04	236329	35445.7	5220.12	0	7710.06	0	0	308887	308.887
High Oleic 2R	14377.8	8792.51	228182	35445.5	5196.61	0	3255.4	0	0	296590	296.59
High Oleic3	15246.6	7048.3	217784	35296.9	4512.42	0	0	0	0	279888	279.888
High Oleic 3R	14377.8	7757.28	208635	35663.5	5147.17	0	4134.54	0	0	276748	276.748
L4FW&HO_3b	12820.2	4283.48	37022.8	35473.4	75251.1	0	17402.1	0	3286.71	185540	185.54
L4FW&HO_1a	14377.8	7821.68	56405.7	19231.2	4091.2	11052.2	19164.9	11154.5	3033.04	174090	174.09
L4FW&HO_1b	12985.3	4620.95	77977.4	36104.2	35671.9	0	3457.29	0	2176.94	172994	172.994
L4FW&HO_2A	14377.8	3551.02	31781.7	36808.5	17887.4	6518.34	18454	12171.9	4787.02	154162	154.162
L4FW&HO_2b	10187.2	3547.69	117669	24714.5	5269.06	0	0	0	0	161387	161.387
L4FW&HO_4a	14377.8	4657.17	119536	34150.4	10014.1	5173.72	14944.4	8204.25	3250.34	215984	215.984
L4FW&HO_4b	12874.9	5264.3	91908.2	33017.3	19675.5	0	0	0	1726.17	164466	164.466
L5FW&HO_1a	14377.8	2778.74	123796	22802.3	7884.13	11473.9	8660.53	7088.78	1843.02	206035	206.035
L5FW&HO_1b	16797.9	5889.81	204005	32387	5312.57	0	0	0	0	264393	264.393
L5FW&HO_2a	14377.8	5014.22	130984	25565.6	3821.43	9400.75	9281.49	5273.03	977.867	207911	207.911
L5FW&HO_2b	14377.8	5133.71	125169	32962.4	28124.9	0	6102.52	0	0	211871	211.871
L5FW&HO_3a	14377.8	11658.4	59419.4	35340.8	33514.5	3861.24	14063	6454.84	1251.52	196145	196.145
L5FW&HO_3b	14377.8	4341.76	45174.7	32488.6	58199.5	0	14418.2	0	2575.83	169104	169.104
L5FW&HO_4a	14377.8	5341.23	111283	25166.1	9891.09	12083.8	12015.6	10697.6	1931.74	207623	207.623
L5FW&HO_4b	14377.8	4862.36	103682	32670.9	27923.6	0	2366.75	0	0	184068	184.068
L9FW&HO_1a	14377.8	5445.69	92070.6	27448.7	11985.2	2062.41	8437.84	3270.12	626.607	171681	171.681
L9FW&HO_1b	14377.8	4687.71	169569	28276	10837.9	0	0	0	0	226213	226.213
L9FW&HO_2a	14377.8	6069.6	34211.9	32492.4	18572.1	2953.73	12265	5100.45	2096.62	161246	161.246
L9FW&HO_2b	14377.8	4973.13	122813	32262.9	26706.3	0	0	0	0	200836	200.836
L9FW&HO_3a	14377.8	5212.47	160137	28987	5294.4	4260.03	10490.2	6441.41	1601.08	259167	259.167
L9FW&HO_3b	14377.8	4365.71	43560.4	31546.9	56794.8	0	14152	0	2001.44	164050	164.05
L9FW&HO_4a	14377.8	3008.99	87804.3	27035	17586.8	3751.79	10925.1	6661.59	2178.12	213391	213.391
L9FW&HO_4b	14377.8	4151.59	106325	33098.8	30040.3	0	0	0	0	185921	185.921
L13FW&HO_1a	14377.8	6389.96	119352	30073.7	13230.7	3874.49	15188.9	6457.43	1357.86	270396	270.396
L13FW&HO_1b	14377.8	5008.84	124825	37218.5	15805.5	0	0	0	0	196373	196.373
L13FW&HO_2a	14377.8	9224.9	130577	34698.9	7145.93	1911.16	12242.1	2844.01	854.96	232758	232.758
L13FW&HO_2b	14377.8	9057.47	178233	39620.6	15132.6	0	2215.58	0	0	262089	262.089
L13FW&HO_3a	14377.8	5737.33	129537	25227.1	5210.35	4764.44	7063.15	2994.07	966.229	199322	199.322
L13FW&HO_3b	14377.8	4385.57	140579	32650.2	27849	0	0	0	0	220717	220.717
L13FW&HO_4a	14377.8	6624.98	135320	33071.4	9757.88	2202.31	8201.98	3363.14	1114.89	239643	239.643
L13FW&HO_4b	14377.8	7560.72	158305	41480.7	37711.1	0	14763.2	0	3673.22	281884	281.884
L25FW&HO_1a	14377.8	2365.39	78565	26456.8	15499.6	11330.4	11192.5	8200.71	1432.95	235925	235.925
L25FW&HO_1b	14377.8	4766.51	137857	32388	13667.3	0	0	0	0	201434	201.434
L25FW&HO_2a	14377.8	6132.82	55596.8	36447	71260.9	3417.72	22830.5	5776.27	1998.74	239118	239.118
L25FW&HO_2b	14377.8	5815.22	182681	33722.1	13001.2	0	0	0	0	250177	250.177
L25FW&HO_3a	14377.8	6011.13	132631	23588.5	6231.33	3706.47	10007.5	5423.07	2107.03	242904	242.904
L25FW&HO_3b	14377.8	5663.62	166209	31605.1	4664.05	0	0	0	0	222077	222.077
L25FW&HO_4a	14377.8	5972.08	39814.8	33828.8	79074.9	2989.56	26522.4	4286.71	1931.66	234030	234.03
L25FW&HO_4b	14377.8	5396.37	37852.4	36019	99530.5	0	22955.9	2621.49	3725.03	223427	223.427
L26FW&HO_1a	14377.8	8856.36	37497.6	44993.7	74530.3	2589.23	34541.1	4304.35	1721.96	249280	249.28
L26FW&HO_1b	14377.8	7860.99	40528.6	50081.1	91289.3	0	38565.4	0	8616.46	256028	256.028
L26FW&HO_2a	14377.8	17666.7	32655.9	45194.3	88827.5	1933.66	36671.6	3322.35	457.229	272939	272.939
L26FW&HO_2b	14377.8	6772.94	32610.5	47148.2	100510	0	30566.7	0	5656.78	242132	242.132
L26FW&HO_3a	14377.8	7986.9	31777.2	41829.9	82646.7	2111.72	33461.7	3656.73	642.052	248454	248.454
L26FW&HO_3b	14377.8	6982.97	42520	52175.9	112098	0	34299.3	0	5888.8	271671	271.671
L26FW&HO_4a	14377.8	5447.56	119187	29232.6	10698.5	2481.72	11414.1	4514.72	1575.07	235053	235.053
L26FW&HO_4b	14377.8	4357.48	159186	41750.4	10586.9	0	0	0	0	232721	232.721
MaFAR/ScWS1	11246	4355.59	93404.5	36398	18042.7	0	7526.75	0	0	170973	170.973
MaFAR/ScWS1	14377.8	4608.76	88724.7	35319.9	19833.2	0	0	0	0	159662	159.662
MaFAR/ScWS2	9977.85	3932.75	76872	32782.4	21496.3	0	1199.89	0	0	146261	146.261
MaFAR/ScWS3	11524.1	4736.78	94104.9	34715.2	24537.3	0	761.534	0	0	170380	170.38
		Mean
		TAG mg/g	WE mg/g	TAG %	WE %
	High Oleic	294.873	9.08556	97.0109	2.98908
	L4FW&HO	175.518	52.4752	76.9838	23.0162
	L5FW&HO	205.894	50.9868	80.1516	19.8484
	L9FW&HO	197.813	37.6205	84.0208	15.9792
	L13FW&HO	237.898	22.5669	91.3359	8.66409
	L25FW&HO	231.137	42.4887	84.4719	15.5281
	L26FW&HO	251.035	25.7651	90.6918	9.30823
	MaFAR-ScWS	161.819	50.3211	76.2793	23.7207

## Sheet: OH amount
Fatty alcohol amount in wax esters in mg/g seeds
	seed weight g	16:0-OH	16:1-OH	18:0-OH	18:1-OH	18:2-OH	18:3-OH	20:0-OH	20:1-OH	20:2-OH	22:1-OH	24:0-OH	sum	OH mg/g seed
High Oleic1	0.0102	0	0	171.478	1234.78	1137.33	0	0	32.2924	1671.85	0	191.08	4438.81	4.43881
High Oleic2	0.0097	0	0	140.475	2033	730.148	0	0	27.3726	1096.16	0	0	4027.15	4.02715
High Oleic3	0.0096	0	0	95.1597	3453.35	1126.18	0	0	28.8542	1515.61	0	0	6219.16	6.21916
L4FW&HO_1a	0.0103	572.929	2396.17	75.3988	24601.2	1385.73	283.42	606.947	445.674	2045.83	1086.42	225.376	33725.1	33.7251
L4FW&HO_1b	0.0098	1281.76	0	3515.88	17854.5	3553.93	794.189	1334.26	4656.7	1218.54	518.39	276.378	35004.5	35.0045
L4FW&HO_2b	0.0101	619.587	0	2452.63	14904.5	11768.1	105.811	548.529	802.65	379.227	429.148	0	32010.1	32.0101
L4FW&HO_3a	0.0104	517.604	784.138	152.424	24979	897.305	369.621	754.663	896.401	3910.91	604.878	473.947	34340.9	34.3409
L4FW&HO_3b	0.0104	637.033	0	223.994	26486.4	1102.16	445.81	855.712	981.315	284.724	650.575	812.906	32480.6	32.4806
L4FW&HO_4a	0.0098	526.818	1826.67	180.52	28282.3	661.885	368.627	906.806	781.154	4079.75	5454.42	364.211	43433.1	43.4331
L4FW&HO_4b	0.0098	0	0	2524.73	21012	3693.4	0	0	0	0	0	0	27230.1	27.2301
L5FW&HO_1a	0.0101	442.85	760.033	86.3331	20526.3	994.252	143.928	183.887	337.579	866.068	2346.71	154.203	26842.2	26.8422
L5FW&HO_1aR	0.0101	799.302	1096.66	133.526	28629.8	958.652	214.561	283.553	498.703	151.213	489.5	376.223	33631.7	33.6317
L5FW&HO_1b	0.0101	342.639	264.695	903.873	13381	1179.5	0	243.569	569.173	399.896	207.945	65.63	17557.9	17.5579
L5FW&HO_2a	0.0095	432.283	939.196	190.404	19747.6	983.827	132.436	449.842	406.358	2458.86	1227.15	290.4	27258.3	27.2583
L5FW&HO_2b	0.0095	784.698	0	2167.82	13571.3	1629.39	322.119	968.854	3521.08	404.259	467.448	0	23836.9	23.8369
L5FW&HO_3a	0.0096	498.295	955.514	196.749	20209.6	2353.04	145.691	472.534	652.677	1825.41	1670.08	318.728	29298.3	29.2983
L5FW&HO_3aR	0.0096	517.159	882.653	174.201	17319.5	1347.72	140.604	418.998	558.724	406.142	2242.39	183.523	24191.7	24.1917
L5FW&HO_3b	0.0097	1264.45	236.565	2932.97	18685.2	2599.71	1024.25	1140.86	6671	703.48	461.461	290.434	36010.4	36.0104
L5FW&HO_4a	0.01	434.76	1699.23	134.641	16384.4	1097.26	144.755	361.192	374.144	562.079	1960.82	141.127	23294.4	23.2944
L5FW&HO_4aR	0.01	536.047	0	142.286	16612.3	906.169	489.011	372.491	383.544	128.454	2003.23	137.851	21711.4	21.7114
L5FW&HO_4b	0.0098	622.916	0	1676.61	19088.8	1578.03	210.962	613.25	1991.58	276.623	390.466	0	26449.3	26.4493
L9FW&HO_1a	0.0101	362.771	1092.28	213.735	14971.6	32.5868	159.23	492.053	529.974	1850.78	2687.59	211.868	22604.4	22.6044
L9FW&HO_1b	0.0098	483.607	0	1218.85	10929.2	32.5868	95.2274	568.073	2193.09	321.705	283.433	81.4433	16207.2	16.2072
L9FW&HO_2a	0.0098	510.436	0	141.69	20171.3	810.449	836.927	489.835	417.697	163.186	3020.23	192.836	26754.6	26.7546
L9FW&HO_2b	0.0097	448.46	0	1089.6	11171	2541.07	97.6273	536.762	2158.44	299.426	287.916	85.8908	18716.1	18.7161
L9FW&HO_3a	0.0095	617.599	0	150.682	19518.1	506.203	629.358	512.432	614.792	223.466	2566.78	240.513	25579.9	25.5799
L9FW&HO_3b	0.01	626.833	0	1874.41	5751.66	815.643	244.912	1545	5518.61	583.097	423.338	249.493	17633	17.633
L9FW&HO_4a	0.0098	341.392	0	207.249	16887.7	904.94	141.254	443.781	527.283	133.781	2202.43	174.059	21963.9	21.9639
L9FW&HO_4b	0.0096	719.175	0	2105.4	12546.7	1458.16	358.943	1041.57	4622.1	438.845	441.039	181.101	23913	23.913
L13FW&HO_1a	0.0096	325.872	562.106	0	13277.2	-548.032	131.196	433.958	501.325	1405.71	2939.34	194.176	19222.8	19.2228
L13FW&HO_1b	0.0101	387.882	0	1137.83	9099	999.717	81.169	624.911	1824.01	292.467	305.382	92.8072	14845.2	14.8452
L13FW&HO_2a	0.0099	208.91	0	138.808	6898.2	761.252	137.822	455.093	455.335	89.2003	1195.89	341.525	10682	10.682
L13FW&HO_2b	0.0107	318.077	328.672	703.994	13242.9	1778.46	0	166.717	736.972	678.403	196.491	0	18150.7	18.1507
L13FW&HO_3a	0.0095	744.155	396.761	190.09	16391.3	618.486	170.865	268.713	749.505	247.65	4617.38	462.515	24857.4	24.8574
L13FW&HO_3b	0.01	339.734	0	693.292	8064.48	717.333	91.5127	403.066	2686.6	276.451	199.608	110.313	13582.4	13.5824
L13FW&HO_4a	0.0101	177.785	849.693	80.3437	10285.2	675.72	107.197	404.144	482.934	988.106	884.77	197.175	15133.1	15.1331
L13FW&HO_4b	0.01	0	0	0	16809.5	1169.78	0	0	985.276	0	0	0	18964.5	18.9645
L25FW&HO_1a	0.01	853.663	0	198.431	32139.4	1300.87	379.245	409.578	1615.69	2697.62	2055.01	1168.52	42818	42.818
L25FW&HO_1b	0.0101	566.629	0	1362.11	15397.8	1805.76	124.013	526.018	1826.77	305.613	298.799	0	22213.5	22.2135
L25FW&HO_2a	0.0098	350.886	439.968	274.513	14170.2	216.915	262.558	912.818	1314.89	307.133	6331.36	689.147	25270.4	25.2704
L25FW&HO_2b	0.0096	337.392	0	1057.22	11650.9	1030.91	69.8065	377.966	1168.66	211.517	243.822	0	16148.2	16.1482
L25FW&HO_3a	0.0103	0	0	114.386	12897	954.194	143.343	167.931	588.529	388.292	4641.83	543.992	20439.5	20.4395
L25FW&HO_3b	0.0104	384.257	0	1386.79	15135.2	1616.34	0	377.342	529.54	550.543	370.075	0	20350	20.35
L25FW&HO_4a	0.0097	397.773	408.688	186.1	13381.3	868.348	56.1199	329.037	1017.78	251.702	2602.59	513.712	20013.2	20.0132
L25FW&HO_4b	0.0104	955.54	0	2587.97	9350.94	1724.57	645.351	1849.44	10633.1	1049.24	515.48	514.533	29826.2	29.8262
L26FW&HO_1a	0.0096	303.892	422.511	129.201	8898.56	986.851	266.287	832.056	759.064	1679.58	301.343	633.342	15212.7	15.2127
L26FW&HO_1b	0.01	0	0	551.921	3465.93	753.963	0	263.156	1177.11	0	0	0	6212.08	6.21208
L26FW&HO_2a	0.01	210.465	134.184	84.9545	6530.67	352.517	103.789	304.999	548.07	533.054	2635.18	290.369	11728.2	11.7282
L26FW&HO_2b	0.0102	233.746	0	811.208	3298.94	751.481	146.669	476.123	2824.82	344.926	137.29	140.863	9166.07	9.16607
L26FW&HO_3a	0.0103	598.164	0	135.211	10346.9	543.994	885.919	628.74	691.732	289.442	4478.59	447.006	19045.7	19.0457
L26FW&HO_3b	0.0095	447.107	0	992.751	4972.29	629.556	227.144	778.849	4202.88	417.603	208.746	221.665	13098.6	13.0986
L26FW&HO_4a	0.0098	472.828	341.179	160.127	13771.3	1314.75	334.574	831.952	846.364	1417.35	815.08	615.915	20921.4	20.9214
L26FW&HO_4b	0.0103	330.869	0	712.423	10031.7	839.089	0	254.36	642.5	269.84	240.772	0	13321.6	13.3216
MaFAR/ScWS1	0.0098	1516.98	177.622	2269.29	10072.4	1746.86	857.652	1399.05	6578.3	818.515	433.716	176.248	26046.7	26.0467
MaFAR/ScWS1	0.0097	1117.55	0	3772.9	7609.48	1832.95	527.438	1427.16	6644.93	2343.77	480.861	244.163	26001.2	26.0012
MaFAR/ScWS2	0.0105	3442.52	116.175	4314.25	7482.66	7864.1	1898.4	816.84	2438.78	1757.72	169.643	337.657	30638.7	30.6387
MaFAR/ScWS2	0.0094	1317.95	0	3568.88	8990.95	1337.16	640.058	1267.15	7637.34	769.705	444.274	287.845	26261.3	26.2613
MaFAR/ScWS3	0.0101	1319.77	114.642	3088.45	8472.77	1737.22	793.928	1184.34	5069.02	761.203	340.048	129.946	23011.3	23.0113

## Sheet: Acyl and alcohol moiety
Mean																Mean
	16:0-OH	16:1-OH	18:0-OH	18:1-OH	18:2-OH	18:3-OH	20:0-OH	20:1-OH	20:2-OH	22:0-OH	22:1-OH	22:2-OH	24:0-OH	24:1-OH			16:0-FA	16:1-FA	18:0-FA	18:1-FA	18:2-FA	18:3-FA	20:0-FA	20:1-FA	20:2-FA	22:0-FA	22:1-FA	22:2-FA	24:0-FA	24:1-FA
MaFAR/ScWS	7.26599	0.355748	13.105	33.5895	10.7551	3.63622	4.34997	20.5099	4.51831	0	1.23409	0	0.680137	0		MaFAR/ScWS	14.7552	0.119325	4.32144	17.5675	5.18565	5.97693	1.7035	38.5673	2.04884	2.36793	1.08492	3.05628	1.08501	2.16014
L4 FW&HO	1.87454	2.56679	4.67576	64.9883	11.6776	0.930196	1.76732	3.30444	4.87358	0	2.8693	0	0.472246	0		L4 FW&HO	16.7971	1.46877	5.39594	32.7752	6.0134	4.87687	2.43858	19.2629	3.03793	4.01243	0.99282	1.11305	0.812911	1.00204
L5 FW&HO	2.51636	2.68527	3.9039	69.0983	6.02138	0.928155	1.87595	5.82955	3.22059	0	3.48711	0	0.433481	0		L5 FW&HO	13.3716	1.46	3.24956	38.0545	5.33502	8.47009	1.41636	16.4566	4.18911	2.12517	1.00746	1.08669	1.22532	2.55258
L9 FW&HO	2.76008	0.693183	4.56884	64.8826	4.38578	1.43437	3.18689	9.84839	2.22719	0	5.37788	0	0.634762	0		L9 FW&HO	15.17	0.579491	3.32342	33.6534	4.91479	4.11165	1.96703	20.3695	4.34725	3.42998	1.47148	2.52047	1.12734	3.01425
L13 FW&HO	2.08582	1.70462	2.43474	70.1893	5.05698	0.603927	2.11765	6.29084	2.73038	0	5.92682	0	0.858965	0		L13 FW&HO	15.7434	1.01067	4.33571	31.1569	9.91612	7.98167	2.97501	15.7777	3.10639	1.7594	1.17254	1.85579	1.08269	2.12595
L25 FW&HO	2.14684	0.551551	3.9632	65.2856	5.34618	0.806003	2.30335	8.29111	2.29637	0	7.78541	0	1.22443	0		L25 FW&HO	13.6086	0.556614	3.4057	35.7546	7.1955	8.45756	1.74093	18.6256	3.97387	0.940146	1.00761	2.16333	0.532732	2.03716
L26 FW&HO	2.56805	0.458547	4.80612	56.1797	6.5128	1.59892	3.61695	13.2838	2.94447	0	6.79135	0	1.23932	0		L26 FW&HO	12.4459	1.2241	3.17347	30.3862	7.92002	8.45115	1.59649	16.7225	3.67808	5.55484	1.21599	3.19825	1.351	3.08196
Standard deviation
																Standard deviation
	16:0-OH	16:1-OH	18:0-OH	18:1-OH	18:2-OH	18:3-OH	20:0-OH	20:1-OH	20:2-OH	22:0-OH	22:1-OH	22:2-OH	24:0-OH	24:1-OH			16:0-FA	16:1-FA	18:0-FA	18:1-FA	18:2-FA	18:3-FA	20:0-FA	20:1-FA	20:2-FA	22:0-FA	22:1-FA	22:2-FA	24:0-FA	24:1-FA
MaFAR/ScWS	2.98658	0.348997	2.40068	6.17926	8.63698	1.63567	1.11456	7.81213	2.46319	0	0.449519	0	0.188272	0.046576		MaFAR/ScWS	5.17235	0.123068	2.53148	6.5561	2.12534	0.507568	0.392819	5.62842	0.637586	1.92937	0.393033	1.49395	0.432301	1.3455
L4 FW&HO	1.33847	3.29029	4.79234	12.7074	13.4327	0.81447	1.11887	4.47933	4.22178	0	3.93055	0	0.411582	0		L4 MS&HO	3.4858	1.37855	3.02159	8.21261	2.9725	3.945	2.61354	7.80466	3.66335	4.46042	0.57201	1.05537	0.545102	0.7364
L5 FW&HO	0.862806	2.74268	3.76148	8.8673	1.71523	0.914114	1.00065	6.24498	2.53191	0	2.66493	0	0.326382	0		L5 MS&HO	3.61394	1.27656	0.670695	11.442	0.69286	8.76278	0.335214	8.25528	3.78372	1.43668	0.53753	0.626897	0.723556	2.92563
L9 FW&HO	0.836371	1.96062	4.31498	15.2044	4.4518	1.01604	2.19982	10.0839	2.35914	0	4.07652	0	0.240078	0		L9 MS&HO	3.0499	0.779972	1.0561	10.0075	1.00608	2.90505	0.37659	7.6217	4.57401	2.8083	0.575894	1.65495	0.577214	1.16151
L13 FW&HO	1.0785	2.27912	2.86353	8.67753	3.9035	0.442006	1.42907	5.65357	2.53193	0	6.16397	0	0.824466	0.04657		L13 MS&HO	1.79839	1.30435	1.34759	7.32184	6.39876	7.7025	3.61409	6.34906	4.23699	1.71626	0.739308	1.38	1.11064	1.65771
L25 FW&HO	1.06339	1.02431	3.50438	14.171	2.5034	0.707532	1.658	10.4756	1.64481	0	8.74203	0	1.04527	0		L25 MS&HO	4.03219	0.646009	1.4093	15.9222	2.82585	10.3174	0.328285	13.2711	4.46839	0.350656	0.276962	1.91113	0.233715	1.08602
L26 FW&HO	1.29663	0.797076	3.98486	13.815	3.3266	1.69432	1.33031	12.2586	2.07565	0	9.10143	0	0.922402	0.0465767		L26 MS&HO	3.17907	1.3657	0.945134	10.4998	2.24333	4.61452	0.777961	7.85805	5.25988	8.14642	0.723146	2.31605	1.52278	2.43428

## Sheet: WE amount
Wax ester amounts per seed						Wax ester in mg/g seed
	OH mg	FA mg	WE mg			Mean	Standard deviation
High Oleic1	4.43881	3.48485	7.92366
High Oleic2	4.02715	3.62313	7.65029		High Oleic	9.08556	2.25336
High Oleic3	6.21916	5.46357	11.6827		L4FW&HO	52.4752	6.67494
L4FW&HO_1	34.3648	18.691	53.0558		L5FW&HO	50.9868	8.56666
L4FW&HO_2	32.0101	29.3606	61.3707		L9FW&HO	37.6205	4.34273
L4FW&HO_3	33.4108	12.1699	45.5806		L13FW&HO	22.5669	4.13863
L4FW&HO_4	35.3316	14.5623	49.8939		L25FW&HO	42.4887	7.6631
L5FW&HO_1	26.0106	20.6101	46.6207		L26FW&HO	25.7651	1.89251
L5FW&HO_2	25.5476	23.2616	48.8092		MaFAR-ScWS	50.3211	1.80134
L5FW&HO_3	29.8335	33.7779	63.6114
L5FW&HO_4	23.8184	21.0874	44.9058
L9FW&HO_1	19.4058	13.4263	32.8322
L9FW&HO_2	22.7354	18.0448	40.7801
L9FW&HO_3	21.6065	13.4862	35.0927
L9FW&HO_4	22.9385	18.8385	41.777
L13FW&HO_1	17.034	8.78243	25.8164
L13FW&HO_2	14.4163	3.93238	18.3487
L13FW&HO_3	19.2199	7.19012	26.41
L13FW&HO_4	17.0488	2.6436	19.6924
L25FW&HO_1	32.5158	19.0805	51.5963
L25FW&HO_2	20.7093	15.642	36.3513
L25FW&HO_3	20.3948	15.552	35.9468
L25FW&HO_4	24.9197	21.1407	46.0604
L26FW&HO_1	10.7124	10.4482	21.1606
L26FW&HO_2	10.4472	18.0448	28.4919
L26FW&HO_3	16.0722	9.04566	25.1178
L26FW&HO_4	17.1215	11.1687	28.2902
MaFAR/ScWS1	26.0239	28.1836	54.2076
MaFAR/ScWS2	28.45	23.2101	51.6601
MaFAR/ScWS3	23.0113	22.0842	45.0956
