# Supplementary material for: High-level accumulation of oleyl oleate in plant seed oil by abundant supply of oleic acid substrates to efficient wax ester synthesis enzymes
Source: Biotechnol Biofuels. 2018 Mar 1;11:53. doi: 10.1186/s13068-018-1057-4 (PMC5831613; doi:10.1186/s13068-018-1057-4)
Supplement: Supplementary file 5 — Additional file 5: Table S4. Calculation process of ESI-MS/MS data to determine the molecular species of wax esters in seeds of Camelina MaFAR/ScWS and High Oleic crosses shown in Fig. 6. [file 13068_2018_1057_MOESM5_ESM.xlsx]

## Sheet: top20_WE
																								L4 MaFAR/ScWS&High Oleic
																								WE			Stand. Deviat.
			L4FW&HO_1			L4FW&HO_2			L4FW&HO_3			L4FW&HO_5			L4FW&HO_6			L4FW&HO_10			L4FW&HO_12					mean									L5FW&HO_2			L5FW&HO_5			L5FW&HO_6			L5FW&HO_7			L5FW&HO_8
		WE	nmol/g Seed	mol %	mg/g Seed	nmol/g Seed	mol %	mg/g Seed	nmol/g Seed	mol %	mg/g Seed	nmol/g Seed	mol %	mg/g Seed	nmol/g Seed	mol %	mg/g Seed	nmol/g Seed	mol %	mg/g Seed	nmol/g Seed	mol %	mg/g Seed		nmol/g Seed	mol %	mol %	mg/g Seed						WE	nmol/g Seed	mol %	mg/g Seed	nmol/g Seed	mol %	mg/g Seed	nmol/g Seed	mol %	mg/g Seed	nmol/g Seed	mol %	mg/g Seed	nmol/g Seed	mol %	mg/g Seed
OH	FA	Sum:	16800.2		9.04784	4441.76		2.42166	30145.4		16.4134	9999.25		5.51903	32046.2		17.2556	75864.1		41.5875	61342.5		33.3335	Sum:	32948.5			17.9398				OH	FA	Sum:	16732.9		9.18211	20714.9		11.2383	18725.8		10.259	6485.2		3.58695	2950.83		1.62056
18:1	18:1	18:1/18:1	6626.42	39.4424	3.53138	1366.17	30.7575	0.728066	8204.81	27.2175	4.37254	2565.52	25.6572	1.36723	14261.8	44.5039	7.60046	19712.7	25.9843	10.5054	27875.2	45.4418	14.8553	18:1/18:1	11516.1	34.1435	7.95205	6.1372				18:1	18:1	18:1/18:1	4169.52	24.9181	2.22204	7229.59	34.9004	3.85282	6088.37	32.5133	3.24464	2081.06	32.0894	1.10905	834.685	28.2864	0.444824
18:1	16:0	18:1/16:0	2348.68	13.98	1.19051	550.301	12.3893	0.27894	3596.84	11.9317	1.82319	1375.26	13.7536	0.697102	4445.21	13.8712	2.25322	6357.71	8.38039	3.22264	5519.61	8.99802	2.95266	18:1/16:0	3456.23	11.9006	1.60077	1.77404				18:1	16:0	18:1/16:0	1849.59	11.0536	0.937531	2925.42	14.1223	1.48286	2291.76	12.2385	1.16166	726.318	11.1996	0.368161	354.973	12.0296	0.179931
18:1	20:1	18:1/20:1	1411.85	8.40376	0.792016	453.69	10.2142	0.25451	3747.45	12.4313	2.10223	888.944	8.89011	0.498677	2335.87	7.28907	1.31037	5219.71	6.88034	2.92814	5428.58	8.84962	3.04531	18:1/20:1	2783.73	8.99405	1.11265	1.56161				18:1	20:1	18:1/20:1	2433.89	14.5455	1.36536	1760.45	8.49848	0.987574	1882.8	10.0546	1.05621	587.355	9.05685	0.329493	342.783	11.6165	0.192294
20:1	20:1	20:1/20:1	630.807	3.75475	0.371564	421.452	9.48839	0.248248	2565.89	8.51172	1.51139	676.186	6.76236	0.398294	1377.06	4.29711	0.811131	3419.77	4.50777	2.01435	3250.73	5.29932	1.73895	20:1/20:1	1763.13	6.08877	1.66634	1.01342				20:1	20:1	20:1/20:1	1991.69	11.9029	1.17317	1467.64	7.08494	0.864484	1294.61	6.91354	0.762567	719.066	11.0878	0.423552	369.28	12.5144	0.217517
20:1	18:1	20:1/18:1	524.361	3.12115	0.294154	154.869	3.48666	0.0868781	1161.84	3.85413	0.651767	330.328	3.30352	0.185306	846.479	2.64143	0.474855	2491.24	3.28382	1.32262	2776.48	4.52619	1.47965	20:1/18:1	1183.66	3.45956	1.40505	0.642176				20:1	18:1	20:1/18:1	697.269	4.16705	0.391152	630.218	3.04234	0.353538	619.105	3.30616	0.347304	203.539	3.13851	0.114181	122.098	4.13774	0.068494
24:3	22:0	24:3/22:0	41.4937	0.246983	0.0278495	0	0	0	0	0	0	841.463	8.41526	0.564768	196.081	0.61187	0.131605	2376.7	3.13285	1.27139	2550.43	4.15769	1.43073	24:3/22:0	858.025	2.36638	2.88202	0.489478				18:0	18:1	18:0/18:1	555.281	3.31849	0.297042	838.096	4.04586	0.448331	856.509	4.57395	0.45818	121.661	1.87597	0.0650811	41.9852	1.42283	0.0224596
20:1	16:0	20:1/16:0	383.599	2.2833	0.205202	150.749	3.39391	0.0806418	973.17	3.22826	0.520587	405.207	4.05238	0.216761	634.112	1.97874	0.339212	2114.94	2.7878	1.12284	1782.53	2.90587	1.04997	20:1/16:0	920.615	2.94718	1.1774	0.50503				18:0	20:1	18:0/20:1	843.286	5.03968	0.474764	611.089	2.94999	0.344039	555.368	2.96579	0.312668	173.448	2.67453	0.0976503	130.522	4.42324	0.0734832
18:0	20:1	18:0/20:1	324.182	1.92963	0.182512	167.432	3.76949	0.0942629	1174.26	3.89532	0.661099	204.88	2.04896	0.115346	591.081	1.84447	0.332775	1887.43	2.48792	1.05881	1639.05	2.67196	0.922772	18:0/20:1	855.474	2.66396	0.907851	0.481082				20:1	16:0	20:1/16:0	726.786	4.34345	0.388787	604.6	2.91867	0.323425	615.556	3.28721	0.329286	202.094	3.11623	0.108108	114.731	3.88808	0.061374
18:0	18:1	18:0/18:1	804.976	4.79146	0.430614	81.1964	1.82802	0.0434352	1401.11	4.64785	0.74951	271.427	2.71447	0.145197	1200.73	3.74688	0.64232	1650.66	2.17581	0.922652	1567.76	2.55574	0.882637	18:0/18:1	996.837	3.2086	0.857588	0.545195				20:0	20:1	20:0/20:1	569.547	3.40375	0.336628	521.776	2.51884	0.308393	436.963	2.33348	0.258265	195.308	3.01159	0.115436	119.831	4.06093	0.0708258
18:1	18:2	18:1/18:2	571.302	3.40056	0.303309	147.545	3.32177	0.078333	720.097	2.38875	0.382305	461.499	4.61534	0.245014	970.998	3.02999	0.515511	1530.51	2.01744	0.815645	1345.51	2.19344	0.719768	18:1/18:2	821.066	2.99533	0.698653	0.437126				18:1	18:0	18:1/18:0	328.822	1.96512	0.1759	499.265	2.41017	0.267077	461.667	2.46541	0.246964	132.468	2.04262	0.0708623	83.4404	2.82769	0.0446356
20:0	20:1	20:0/20:1	207.964	1.23787	0.122917	168.844	3.80129	0.0997948	953.36	3.16254	0.563479	160.808	1.6082	0.095045	435.093	1.3577	0.25716	1443.53	1.90278	0.7722	1310.76	2.13679	0.732663	20:0/20:1	668.622	2.17245	0.856017	0.377608				18:1	24:1	18:1/24:1	397.385	2.37487	0.24522	380.215	1.83546	0.234624	201.497	1.07604	0.124341	146.188	2.25418	0.0902101	71.1195	2.41015	0.0438866
18:1	18:0	18:1/18:0	496.734	2.95671	0.265723	97.5204	2.19553	0.0521675	852.187	2.82693	0.455869	215.771	2.15787	0.115424	746.126	2.32828	0.399132	1302.94	1.71747	0.696996	874.548	1.42568	0.539669	18:1/18:0	655.118	2.22978	0.248995	0.360712				18:1	18:2	18:1/18:2	226.059	1.35098	0.120016	539.619	2.60498	0.286488	362.951	1.93824	0.192694	156.173	2.40814	0.0829134	32.9736	1.11744	0.017506
18:2	18:1	18:2/18:1	487.277	2.90042	0.258699	119.288	2.68561	0.0633311	528.598	1.7535	0.280637	303.762	3.03785	0.16127	922.752	2.87944	0.489897	1286.62	1.69596	0.72436	830.536	1.35393	0.490885	18:2/18:1	639.834	2.32953	0.433316	0.352726				18:0	18:2	18:0/18:2	254.022	1.5181	0.135374	436.352	2.10646	0.232542	368.643	1.96864	0.196459	113.82	1.75507	0.0606575	51.3392	1.73982	0.0273599
18:0	18:2	18:0/18:2	444.177	2.64387	0.236713	95.7151	2.15489	0.0510089	693.302	2.29986	0.369477	210.265	2.1028	0.112055	725.058	2.26254	0.386401	1034.03	1.363	0.611157	774.364	1.26236	0.415799	18:0/18:2	568.13	2.01276	0.227198	0.311802				18:1	20:0	18:1/20:0	257.185	1.537	0.144793	356.042	1.71877	0.200449	286.431	1.52961	0.161259	106.112	1.63622	0.0597405	58.1096	1.96926	0.0327153
18:2	20:1	18:2/20:1	307.26	1.8289	0.171746	120.452	2.71181	0.0673281	850.026	2.81976	0.475132	349.587	3.49613	0.195406	383.795	1.19763	0.214526	945.679	1.24654	0.481258	761.67	1.24167	0.450182	18:2/20:1	531.21	2.07749	0.658536	0.293654				18:0	16:0	18:0/16:0	390.809	2.33557	0.198883	405.998	1.95993	0.206613	435.264	2.32441	0.221507	53.4525	0.824222	0.0272021	33.5415	1.13668	0.0170694
18:1	24:1	18:1/24:1	243.752	1.45089	0.150415	80.897	1.82128	0.0499202	426.913	1.41618	0.263441	97.3128	0.973201	0.0600501	387.984	1.2107	0.239418	852.678	1.12396	0.526174	651.667	1.06234	0.330321	18:1/24:1	391.601	1.29408	0.241472	0.231391				18:1	22:0	18:1/22:0	227.7	1.36079	0.134581	264.334	1.27606	0.156234	328.763	1.75567	0.194314	115.881	1.78685	0.0684908	56.6922	1.92123	0.0335077
20:0	18:1	20:0/18:1	240.723	1.43286	0.135525	73.6609	1.65837	0.0414706	433.717	1.43875	0.24418	147.862	1.47873	0.0832452	367.896	1.14802	0.207123	817.079	1.07703	0.46001	646.455	1.05385	0.345815	20:0/18:1	389.628	1.3268	0.11698	0.216767				16:0	20:1	16:0/20:1	404.758	2.41893	0.216521	292.075	1.40998	0.156243	344.329	1.8388	0.184195	93.2648	1.43812	0.049891	72.9744	2.47301	0.0390369
16:0	20:1	16:0/20:1	191.027	1.13705	0.102188	95.3911	2.1476	0.0510285	532.073	1.76502	0.284627	166.418	1.66431	0.0890237	331.938	1.03581	0.177567	695.572	0.916866	0.372089	607.836	0.990889	0.32393	16:0/20:1	374.322	1.37965	0.308772	0.200065				20:0	18:1	20:0/18:1	219.51	1.31185	0.123583	346.049	1.67053	0.194823	245.434	1.31068	0.138178	93.8328	1.44687	0.0528272	59.7522	2.02493	0.03364
18:1	20:0	18:1/20:0	247.838	1.47521	0.139531	58.0454	1.30681	0.0326792	466.144	1.54632	0.262436	139.229	1.39239	0.0783849	406.138	1.26735	0.228653	656.029	0.864742	0.366695	587.888	0.958369	0.328606	18:1/20:0	365.902	1.25874	0.114453	0.205284				24:3	22:0	24:3/22:0	0	0	0	113.533	0.548074	0.0762004	791.573	4.22718	0.531283	335.244	5.16936	0.225007	0	0	0
18:0	16:0	18:0/16:0	265.813	1.5822	0.135273	38.5388	0.867648	0.0196125	863.585	2.86474	0.439481	187.516	1.87531	0.0954276	480.002	1.49784	0.244274	632.595	0.833853	0.356146	560.967	0.914483	0.297822	18:0/16:0	432.717	1.49087	0.510369	0.226862				18:2	18:1	18:2/18:1	189.795	1.13426	0.100764	492.558	2.37779	0.261503	258.179	1.37873	0.137069	128.916	1.98785	0.0684427	0	0	0
[truncated: 127 more columns]

## Sheet: WE_mol% mg_seed
				L4FW&HO_1			L4FW&HO_2			L4FW&HO_3			L4FW&HO_5			L4FW&HO_6			L4FW&HO_10			L4FW&HO_12			L5FW&HO_2			L5FW&HO_5			L5FW&HO_6			L5FW&HO_7			L5FW&HO_8			L5FW&HO_10			L9FW&HO_3			L9FW&HO_4			L9FW&HO_5
	OH	FA	WE	nmol/g Seed	mol %	mg/g Seed	nmol/g Seed	mol %	mg/g Seed	nmol/g Seed	mol %	mg/g Seed	nmol/g Seed	mol %	mg/g Seed	nmol/g Seed	mol %	mg/g Seed	nmol/g Seed	mol %	mg/g Seed	nmol/g Seed	mol %	mg/g Seed	nmol/g Seed	mol %	mg/g Seed	nmol/g Seed	mol %	mg/g Seed	nmol/g Seed	mol %	mg/g Seed	nmol/g Seed	mol %	mg/g Seed	nmol/g Seed	mol %	mg/g Seed	nmol/g Seed	mol %	mg/g Seed	nmol/g Seed	mol %	mg/g Seed	nmol/g Seed	mol %	mg/g Seed	nmol/g Seed
			sum:	20925		11.3563	5678.73		3.12945	39762.6		21.8983	11913.5		6.60737	38797.8		21.0136	75738.2		41.5205	76822.8		42.0791	20591.2		11.4255	26817		14.7193	22722.8		12.5286	8774.96		4.89722	3685.91		2.02151	4756.46		2.58156	2491.31		2491.31	19703.3		10.5633	18666.7
	16:0	16:0	16:0/16:0	70.5883	0.337339	0.0339423	19.3976	0.341584	0.00932734	163.919	0.412243	0.0788201	50.6026	0.424752	0.0243322	85.4769	0.220314	0.0411015	171.663	0.226653	0.0825442	179.16	0.233212	0.0861491	81.0246	0.393492	0.0389606	71.8437	0.267903	0.034546	84.4064	0.371461	0.0405868	21.2692	0.242385	0.0102273	18.9641	0.514502	0.00911886	23.249	0.488789	0.0111793	14.465	0.580619	0.00695551	73.9534	0.375335	0.0355604	48.4304
	16:0	16:1	16:0/16:1	0	0	0	0	0	0	0	0	0	0	0	0	0	0	0	0	0	0	0	0	0	0	0	0	0	0	0	0	0	0	0	0	0	0	0	0	0	0	0	0	0	0	0	0	0	0
	16:0	16:2	16:0/16:2	0	0	0	0	0	0	0	0	0	0	0	0	0	0	0	0	0	0	0	0	0	0	0	0	0	0	0	0	0	0	0	0	0	0	0	0	0	0	0	0	0	0	0	0	0	0
	16:0	16:3	16:0/16:3	0	0	0	0	0	0	0	0	0	0	0	0	0	0	0	0	0	0	0	0	0	0	0	0	0	0	0	0	0	0	0	0	0	0	0	0	0	0	0	0	0	0	0	0	0	0
	16:0	18:0	16:0/18:0	26.8195	0.128169	0.0136485	7.586	0.133586	0.00386054	75.3444	0.189485	0.0383429	18.0254	0.151303	0.00917318	34.4663	0.0888357	0.01754	72.7829	0.096098	0.0370394	71.485	0.0930519	0.0363789	37.2464	0.180886	0.0189548	29.3643	0.109499	0.0149436	38.7993	0.17075	0.019745	11.1121	0.126634	0.00565496	7.77242	0.210868	0.0039554	14.1101	0.296651	0.00718066	0	0	0	26.6237	0.135123	0.0135489	21.3693
	16:0	18:1	16:0/18:1	78.2478	0.373943	0.0396628	0	0	0	203.513	0.511821	0.103158	6.88763	0.0578138	0.00349125	282.777	0.728849	0.143336	489.176	0.645877	0.247957	49.9696	0.0650453	0.0253289	39.2734	0.190729	0.0199072	124.803	0.465386	0.0632608	138.605	0.609983	0.0702572	0	0	0	0	0	0	0	0	0	0	0	0	183.856	0.933121	0.093194	169.12
	16:0	18:2	16:0/18:2	41.0672	0.196259	0.0207336	9.30125	0.163791	0.00469593	70.9899	0.178534	0.0358407	0	0	0	43.0019	0.110836	0.0217104	149.94	0.197972	0.0757004	261.769	0.340745	0.13216	0	0	0	30.596	0.114092	0.015447	0	0	0	0	0	0	0	0	0	0	0	0	0	0	0	27.3901	0.139013	0.0138285	0
	16:0	18:3	16:0/18:3	8.11605	0.0387863	0.0040812	0	0	0	0	0	0	0	0	0	0	0	0	34.158	0.0451001	0.0171765	0	0	0	0	0	0	0	0	0	0	0	0	0	0	0	0	0	0	0	0	0	0	0	0	0	0	0	0
	16:0	20:0	16:0/20:0	14.1707	0.0677214	0.00760906	6.74161	0.118717	0.00361994	53.4889	0.13452	0.0287212	0	0	0	29.0218	0.0748026	0.0155834	53.9044	0.0711721	0.0289443	109.374	0.142371	0.0587288	23.515	0.114199	0.0126265	29.1091	0.108547	0.0156303	26.0561	0.114669	0.013991	9.79878	0.111668	0.00526151	0	0	0	8.23262	0.173083	0.00442055	0	0	0	15.2163	0.0772269	0.00817045	18.0787
	16:0	20:1	16:0/20:1	191.027	0.91291	0.102188	95.3911	1.6798	0.0510285	532.073	1.33812	0.284627	166.418	1.39689	0.0890237	331.938	0.855559	0.177567	695.572	0.91839	0.372089	646.455	0.841489	0.345815	404.758	1.96569	0.216521	292.075	1.08914	0.156243	344.329	1.51535	0.184195	93.2648	1.06285	0.049891	72.9744	1.97982	0.0390369	30.0162	0.631061	0.0160568	0	0	0	124.172	0.63021	0.0664247	70.0063
	16:0	20:2	16:0/20:2	44.9149	0.214647	0.0239362	11.5454	0.20331	0.00615282	66.3976	0.166985	0.0353849	0	0	0	87.8139	0.226337	0.0467981	157.626	0.208119	0.0840025	93.8933	0.122221	0.050038	0	0	0	57.9451	0.216076	0.0308804	55.9178	0.246087	0.0297999	0	0	0	0	0	0	0	0	0	0	0	0	52.3819	0.265853	0.0279156	0
	16:0	20:3	16:0/20:3	14.4192	0.0689087	0.00765526	0	0	0	0	0	0	0	0	0	0	0	0	52.9948	0.0699711	0.0281354	63.9396	0.0832301	0.0339461	0	0	0	18.3913	0.0685806	0.00976408	0	0	0	0	0	0	0	0	0	0	0	0	0	0	0	0	0	0	0
	16:0	22:0	16:0/22:0	12.8736	0.0615222	0.00727367	6.14945	0.108289	0.0034745	21.6178	0.0543671	0.0122143	51.4918	0.432215	0.0290933	27.0451	0.0697079	0.0152807	25.7021	0.0339354	0.0145219	47.4222	0.0617293	0.0267939	23.1391	0.112374	0.0130738	17.5769	0.0655436	0.00993108	23.7606	0.104567	0.013425	22.7329	0.259065	0.0128443	12.9952	0.352564	0.0073424	8.28513	0.174187	0.00468117	17.905	0.718698	0.0101165	17.1371	0.0869759	0.00968264	37.6427
	16:0	22:1	16:0/22:1	0	0	0	0	0	0	0	0	0	0	0	0	0	0	0	0	0	0	0	0	0	0	0	0	0	0	0	0	0	0	0	0	0	0	0	0	0	0	0	0	0	0	0	0	0	0
	16:0	22:2	16:0/22:2	13.1897	0.0630329	0.00739909	0	0	0	0	0	0	0	0	0	0	0	0	36.0462	0.0475932	0.0202211	0	0	0	0	0	0	0	0	0	0	0	0	0	0	0	0	0	0	0	0	0	0	0	0	0	0	0	0
	16:0	22:3	16:0/22:3	0	0	0	0	0	0	0	0	0	0	0	0	0	0	0	0	0	0	0	0	0	0	0	0	0	0	0	0	0	0	0	0	0	0	0	0	0	0	0	0	0	0	0	0	0	0
	16:0	24:0	16:0/24:0	13.5353	0.0646844	0.00802724	7.25016	0.127672	0.0042998	36.7804	0.0924998	0.021813	30.6312	0.257114	0.0181662	21.4108	0.0551855	0.0126979	50.7547	0.0670133	0.0301007	55.5213	0.072272	0.0329276	22.5475	0.109501	0.0133721	17.8235	0.0664632	0.0105704	22.6168	0.0995334	0.0134132	12.398	0.141288	0.00735278	0	0	0	7.47101	0.157071	0.00443077	0	0	0	10.7494	0.0545566	0.00637509	0
	16:0	24:1	16:0/24:1	0	0	0	0	0	0	0	0	0	0	0	0	0	0	0	0	0	0	0	0	0	0	0	0	0	0	0	0	0	0	0	0	0	0	0	0	0	0	0	0	0	0	0	0	0	0
	16:0	24:2	16:0/24:2	0	0	0	0	0	0	0	0	0	0	0	0	0	0	0	0	0	0	0	0	0	0	0	0	0	0	0	0	0	0	0	0	0	0	0	0	0	0	0	0	0	0	0	0	0	0
	16:0	24:3	16:0/24:3	0	0	0	0	0	0	0	0	0	0	0	0	0	0	0	0	0	0	0	0	0	0	0	0	0	0	0	0	0	0	0	0	0	0	0	0	0	0	0	0	0	0	0	0	0	0
	16:0	26:0	16:0/26:0	4.98011	0.0237997	0.00309322	0	0	0	0	0	0	0	0	0	0	0	0	11.6345	0.0153615	0.00722639	16.7504	0.0218039	0.0104039	0	0	0	6.10499	0.0227653	0.0037919	0	0	0	0	0	0	0	0	0	0	0	0	0	0	0	0	0	0	0
	16:0	26:1	16:0/26:1	0	0	0	0	0	0	0	0	0	0	0	0	0	0	0	0	0	0	0	0	0	0	0	0	0	0	0	0	0	0	0	0	0	0	0	0	0	0	0	0	0	0	0	0	0	0
	16:1	16:0	16:1/16:0	0	0	0	0	0	0	0	0	0	0	0	0	0	0	0	0	0	0	0	0	0	0	0	0	0	0	0	0	0	0	0	0	0	0	0	0	0	0	0	0	0	0	0	0	0	0
	16:1	16:1	16:1/16:1	15.5964	0.0745348	0.00743666	0	0	0	0	0	0	84.8481	0.712203	0.040457	52.6745	0.135767	0.0251161	0	0	0	0	0	0	91.0078	0.441975	0.0433941	28.1811	0.105087	0.0134373	94.3809	0.415358	0.0450025	38.0407	0.433514	0.0181385	38.4461	1.04306	0.0183318	33.209	0.698188	0.0158346	81.3136	3.26388	0.0387717	55.9611	0.284019	0.0266832	87.6554
	16:1	16:2	16:1/16:2	0	0	0	0	0	0	0	0	0	0	0	0	0	0	0	0	0	0	0	0	0	0	0	0	0	0	0	0	0	0	0	0	0	0	0	0	0	0	0	0	0	0	0	0	0	0
	16:1	16:3	16:1/16:3	0	0	0	0	0	0	0	0	0	0	0	0	0	0	0	0	0	0	0	0	0	0	0	0	0	0	0	0	0	0	0	0	0	0	0	0	0	0	0	0	0	0	0	0	0	0
	16:1	18:0	16:1/18:0	0	0	0	0	0	0	0	0	0	0	0	0	0	0	0	0	0	0	0	0	0	0	0	0	0	0	0	0	0	0	0	0	0	0	0	0	0	0	0	0	0	0	0	0	0	0
	16:1	18:1	16:1/18:1	0	0	0	0	0	0	0	0	0	0	0	0	0	0	0	0	0	0	0	0	0	0	0	0	0	0	0	0	0	0	0	0	0	0	0	0	0	0	0	0	0	0	0	0	0	0
	16:1	18:2	16:1/18:2	0	0	0	0	0	0	0	0	0	0	0	0	0	0	0	0	0	0	0	0	0	0	0	0	0	0	0	0	0	0	0	0	0	0	0	0	0	0	0	0	0	0	0	0	0	0
	16:1	18:3	16:1/18:3	0	0	0	0	0	0	0	0	0	0	0	0	0	0	0	0	0	0	0	0	0	0	0	0	0	0	0	0	0	0	0	0	0	0	0	0	0	0	0	0	0	0	0	0	0	0
	16:1	20:0	16:1/20:0	0	0	0	0	0	0	0	0	0	0	0	0	0	0	0	0	0	0	0	0	0	0	0	0	0	0	0	0	0	0	0	0	0	0	0	0	0	0	0	0	0	0	0	0	0	0
	16:1	20:1	16:1/20:1	54.0006	0.258067	0.0287782	0	0	0	105.505	0.265337	0.0562261	0	0	0	112.038	0.288775	0.0597079	134.163	0.17714	0.0714986	263.396	0.342861	0.14037	0	0	0	52.7026	0.196527	0.0280865	0	0	0	0	0	0	0	0	0	0	0	0	0	0	0	43.5552	0.221055	0.0232116	0
	16:1	20:2	16:1/20:2	28.5344	0.136365	0.0151491	0	0	0	0	0	0	0	0	0	59.3144	0.152881	0.0314905	115.715	0.152783	0.0614343	159.957	0.208215	0.0849224	0	0	0	30.7821	0.114785	0.0163424	0	0	0	0	0	0	0	0	0	0	0	0	0	0	0	0	0	0	0
	16:1	20:3	16:1/20:3	0	0	0	0	0	0	0	0	0	0	0	0	0	0	0	0	0	0	0	0	0	0	0	0	0	0	0	0	0	0	0	0	0	0	0	0	0	0	0	0	0	0	0	0	0	0
	16:1	22:0	16:1/22:0	8.90124	0.0425387	0.00501133	0	0	0	0	0	0	128.325	1.07715	0.0722463	0	0	0	0	0	0	0	0	0	0	0	0	18.0409	0.0672739	0.0101569	77.7871	0.342331	0.0437936	46.5343	0.530308	0.0261985	0	0	0	0	0	0	0	0	0	32.2558	0.163707	0.0181598	0
	16:1	22:1	16:1/22:1	0	0	0	0	0	0	0	0	0	0	0	0	0	0	0	51.1447	0.0675282	0.028691	0	0	0	0	0	0	0	0	0	0	0	0	0	0	0	0	0	0	0	0	0	0	0	0	0	0	0	0
	16:1	22:2	16:1/22:2	0	0	0	0	0	0	0	0	0	0	0	0	0	0	0	0	0	0	0	0	0	0	0	0	0	0	0	0	0	0	0	0	0	0	0	0	0	0	0	0	0	0	0	0	0	0
	16:1	22:3	16:1/22:3	0	0	0	0	0	0	0	0	0	0	0	0	0	0	0	0	0	0	0	0	0	0	0	0	0	0	0	0	0	0	0	0	0	0	0	0	0	0	0	0	0	0	0	0	0	0
	16:1	24:0	16:1/24:0	0	0	0	0	0	0	0	0	0	0	0	0	0	0	0	0	0	0	0	0	0	0	0	0	0	0	0	0	0	0	0	0	0	0	0	0	0	0	0	0	0	0	0	0	0	0
	16:1	24:1	16:1/24:1	0	0	0	0	0	0	0	0	0	0	0	0	0	0	0	0	0	0	0	0	0	0	0	0	0	0	0	0	0	0	0	0	0	0	0	0	0	0	0	0	0	0	0	0	0	0
	16:1	24:2	16:1/24:2	0	0	0	0	0	0	0	0	0	0	0	0	0	0	0	0	0	0	0	0	0	0	0	0	0	0	0	0	0	0	0	0	0	0	0	0	0	0	0	0	0	0	0	0	0	0
	16:1	24:3	16:1/24:3	0	0	0	0	0	0	0	0	0	0	0	0	0	0	0	0	0	0	0	0	0	0	0	0	0	0	0	0	0	0	0	0	0	0	0	0	0	0	0	0	0	0	0	0	0	0
	16:1	26:0	16:1/26:0	0	0	0	0	0	0	0	0	0	0	0	0	0	0	0	0	0	0	0	0	0	0	0	0	0	0	0	0	0	0	0	0	0	0	0	0	0	0	0	0	0	0	0	0	0	0
	16:1	26:1	16:1/26:1	0	0	0	0	0	0	0	0	0	0	0	0	0	0	0	0	0	0	0	0	0	0	0	0	0	0	0	0	0	0	0	0	0	0	0	0	0	0	0	0	0	0	0	0	0	0
	16:2	16:0	16:2/16:0	0	0	0	0	0	0	0	0	0	0	0	0	0	0	0	0	0	0	0	0	0	0	0	0	0	0	0	0	0	0	0	0	0	0	0	0	0	0	0	0	0	0	0	0	0	0
	16:2	16:1	16:2/16:1	0	0	0	0	0	0	0	0	0	0	0	0	0	0	0	0	0	0	0	0	0	0	0	0	0	0	0	0	0	0	0	0	0	0	0	0	0	0	0	0	0	0	0	0	0	0
	16:2	16:2	16:2/16:2	0	0	0	0	0	0	0	0	0	0	0	0	0	0	0	0	0	0	0	0	0	0	0	0	0	0	0	0	0	0	0	0	0	0	0	0	0	0	0	0	0	0	0	0	0	0
	16:2	16:3	16:2/16:3	0	0	0	35.0503	0.61722	0.0165006	0	0	0	0	0	0	107.466	0.276989	0.0505916	0	0	0	0	0	0	0	0	0	0	0	0	0	0	0	82.0328	0.934851	0.0386186	122.791	3.33135	0.0578062	0	0	0	120.214	4.82531	0.056593	174.993	0.88814	0.0823814	0
	16:2	18:0	16:2/18:0	0	0	0	0	0	0	0	0	0	0	0	0	0	0	0	0	0	0	0	0	0	0	0	0	0	0	0	0	0	0	0	0	0	0	0	0	0	0	0	0	0	0	0	0	0	0
	16:2	18:1	16:2/18:1	55.2964	0.264259	0.0278061	34.441	0.606491	0.0173188	126.415	0.317925	0.0635686	0	0	0	266.816	0.687708	0.13417	151.121	0.19953	0.0759917	246.5	0.320869	0.123954	0	0	0	0	0	0	177.751	0.782257	0.0893828	112.904	1.28667	0.0567745	89.9246	2.43969	0.045219	66.7524	1.4034	0.0335668	199.78	8.01906	0.10046	111.08	0.563764	0.0558572	281.76
	16:2	18:2	16:2/18:2	0	0	0	0	0	0	0	0	0	0	0	0	0	0	0	0	0	0	0	0	0	0	0	0	0	0	0	0	0	0	0	0	0	0	0	0	0	0	0	0	0	0	0	0	0	0
	16:2	18:3	16:2/18:3	40.2702	0.19245	0.0200877	0	0	0	112.369	0.2826	0.0560524	0	0	0	264.664	0.682162	0.13202	142.907	0.188686	0.0712856	215.165	0.28008	0.107329	0	0	0	0	0	0	155.219	0.683097	0.0774268	135.971	1.54953	0.0678254	78.5257	2.13043	0.0391704	71.059	1.49395	0.0354459	211.815	8.50213	0.105658	85.3224	0.433036	0.0425608	322.85
	16:2	20:0	16:2/20:0	0	0	0	0	0	0	0	0	0	0	0	0	0	0	0	0	0	0	0	0	0	0	0	0	0	0	0	0	0	0	0	0	0	0	0	0	0	0	0	0	0	0	0	0	0	0
	16:2	20:1	16:2/20:1	69.348	0.331411	0.0368174	0	0	0	127.027	0.319464	0.0674398	0	0	0	123.034	0.317115	0.0653196	233.129	0.307809	0.12377	0	0	0	0	0	0	83.0259	0.309601	0.0440791	0	0	0	0	0	0	0	0	0	0	0	0	0	0	0	0	0	0	0
	16:2	20:2	16:2/20:2	0	0	0	0	0	0	0	0	0	0	0	0	0	0	0	0	0	0	0	0	0	0	0	0	0	0	0	0	0	0	0	0	0	0	0	0	0	0	0	0	0	0	0	0	0	0
	16:2	20:3	16:2/20:3	0	0	0	0	0	0	0	0	0	0	0	0	0	0	0	0	0	0	0	0	0	0	0	0	0	0	0	0	0	0	0	0	0	0	0	0	0	0	0	0	0	0	0	0	0	0
	16:2	22:0	16:2/22:0	0	0	0	0	0	0	0	0	0	220.478	1.85066	0.123683	0	0	0	0	0	0	0	0	0	0	0	0	0	0	0	0	0	0	83.4037	0.950473	0.0467875	0	0	0	0	0	0	0	0	0	0	0	0	0
	16:2	22:1	16:2/22:1	59.3461	0.283613	0.0331722	0	0	0	0	0	0	0	0	0	0	0	0	138.645	0.183058	0.077497	0	0	0	0	0	0	0	0	0	0	0	0	0	0	0	0	0	0	0	0	0	0	0	0	0	0	0	0
	16:2	22:2	16:2/22:2	0	0	0	0	0	0	0	0	0	0	0	0	0	0	0	0	0	0	0	0	0	0	0	0	0	0	0	0	0	0	0	0	0	0	0	0	0	0	0	0	0	0	0	0	0	0
	16:2	22:3	16:2/22:3	0	0	0	0	0	0	0	0	0	0	0	0	0	0	0	0	0	0	0	0	0	0	0	0	0	0	0	0	0	0	0	0	0	0	0	0	0	0	0	0	0	0	0	0	0	0
	16:2	24:0	16:2/24:0	0	0	0	0	0	0	0	0	0	0	0	0	0	0	0	0	0	0	0	0	0	0	0	0	0	0	0	0	0	0	0	0	0	0	0	0	0	0	0	0	0	0	0	0	0	0
	16:2	24:1	16:2/24:1	0	0	0	0	0	0	0	0	0	0	0	0	174.907	0.450817	0.102673	0	0	0	0	0	0	0	0	0	0	0	0	0	0	0	102.631	1.16959	0.0602459	0	0	0	0	0	0	0	0	0	0	0	0	0
	16:2	24:2	16:2/24:2	0	0	0	0	0	0	0	0	0	0	0	0	272.855	0.703274	0.15962	0	0	0	210.559	0.274084	0.123177	0	0	0	0	0	0	0	0	0	116.447	1.32703	0.0681212	0	0	0	0	0	0	223.047	8.95297	0.130482	0	0	0	305.376
	16:2	24:3	16:2/24:3	0	0	0	0	0	0	0	0	0	0	0	0	0	0	0	0	0	0	0	0	0	0	0	0	0	0	0	0	0	0	0	0	0	0	0	0	0	0	0	0	0	0	0	0	0	0
	16:2	26:0	16:2/26:0	0	0	0	0	0	0	0	0	0	0	0	0	0	0	0	0	0	0	0	0	0	0	0	0	0	0	0	0	0	0	0	0	0	0	0	0	0	0	0	0	0	0	0	0	0	0
	16:2	26:1	16:2/26:1	0	0	0	0	0	0	0	0	0	0	0	0	0	0	0	0	0	0	0	0	0	0	0	0	0	0	0	0	0	0	0	0	0	0	0	0	0	0	0	0	0	0	0	0	0	0
	16:3	16:0	16:3/16:0	0	0	0	0	0	0	0	0	0	0	0	0	0	0	0	0	0	0	0	0	0	0	0	0	0	0	0	0	0	0	0	0	0	0	0	0	0	0	0	0	0	0	0	0	0	0
	16:3	16:1	16:3/16:1	0	0	0	0	0	0	0	0	0	0	0	0	0	0	0	0	0	0	0	0	0	0	0	0	0	0	0	0	0	0	0	0	0	0	0	0	0	0	0	0	0	0	0	0	0	0
	16:3	16:2	16:3/16:2	0	0	0	0	0	0	0	0	0	0	0	0	0	0	0	0	0	0	0	0	0	0	0	0	0	0	0	0	0	0	0	0	0	0	0	0	0	0	0	0	0	0	0	0	0	0
	16:3	16:3	16:3/16:3	0	0	0	0	0	0	0	0	0	0	0	0	0	0	0	0	0	0	0	0	0	0	0	0	0	0	0	0	0	0	0	0	0	0	0	0	0	0	0	0	0	0	0	0	0	0
	16:3	18:0	16:3/18:0	0	0	0	0	0	0	0	0	0	0	0	0	0	0	0	0	0	0	0	0	0	0	0	0	0	0	0	0	0	0	0	0	0	0	0	0	0	0	0	0	0	0	0	0	0	0
	16:3	18:1	16:3/18:1	0	0	0	0	0	0	0	0	0	0	0	0	0	0	0	0	0	0	0	0	0	0	0	0	0	0	0	0	0	0	0	0	0	0	0	0	0	0	0	0	0	0	0	0	0	0
	16:3	18:2	16:3/18:2	0	0	0	0	0	0	0	0	0	0	0	0	0	0	0	0	0	0	0	0	0	0	0	0	0	0	0	0	0	0	0	0	0	0	0	0	0	0	0	0	0	0	0	0	0	0
	16:3	18:3	16:3/18:3	0	0	0	0	0	0	0	0	0	0	0	0	0	0	0	0	0	0	0	0	0	0	0	0	0	0	0	0	0	0	0	0	0	0	0	0	0	0	0	0	0	0	0	0	0	0
	16:3	20:0	16:3/20:0	0	0	0	0	0	0	0	0	0	0	0	0	0	0	0	0	0	0	0	0	0	0	0	0	0	0	0	0	0	0	0	0	0	0	0	0	0	0	0	0	0	0	0	0	0	0
	16:3	20:1	16:3/20:1	0	0	0	0	0	0	0	0	0	0	0	0	0	0	0	0	0	0	0	0	0	0	0	0	0	0	0	0	0	0	0	0	0	0	0	0	0	0	0	0	0	0	0	0	0	0
	16:3	20:2	16:3/20:2	0	0	0	0	0	0	0	0	0	0	0	0	0	0	0	0	0	0	0	0	0	0	0	0	0	0	0	0	0	0	0	0	0	0	0	0	0	0	0	0	0	0	0	0	0	0
	16:3	20:3	16:3/20:3	0	0	0	0	0	0	0	0	0	0	0	0	0	0	0	0	0	0	0	0	0	0	0	0	0	0	0	0	0	0	0	0	0	0	0	0	0	0	0	0	0	0	0	0	0	0
	16:3	22:0	16:3/22:0	0	0	0	0	0	0	0	0	0	0	0	0	0	0	0	0	0	0	0	0	0	0	0	0	0	0	0	0	0	0	0	0	0	0	0	0	0	0	0	0	0	0	0	0	0	0
	16:3	22:1	16:3/22:1	0	0	0	0	0	0	0	0	0	0	0	0	0	0	0	0	0	0	0	0	0	0	0	0	0	0	0	0	0	0	0	0	0	0	0	0	0	0	0	0	0	0	0	0	0	0
	16:3	22:2	16:3/22:2	0	0	0	0	0	0	0	0	0	0	0	0	0	0	0	0	0	0	0	0	0	0	0	0	0	0	0	0	0	0	0	0	0	0	0	0	0	0	0	0	0	0	0	0	0	0
	16:3	22:3	16:3/22:3	0	0	0	0	0	0	0	0	0	0	0	0	0	0	0	0	0	0	0	0	0	0	0	0	0	0	0	0	0	0	0	0	0	0	0	0	0	0	0	0	0	0	0	0	0	0
	16:3	24:0	16:3/24:0	0	0	0	0	0	0	0	0	0	0	0	0	0	0	0	0	0	0	0	0	0	0	0	0	0	0	0	0	0	0	0	0	0	0	0	0	0	0	0	0	0	0	0	0	0	0
	16:3	24:1	16:3/24:1	0	0	0	0	0	0	0	0	0	0	0	0	0	0	0	0	0	0	0	0	0	0	0	0	0	0	0	0	0	0	0	0	0	0	0	0	0	0	0	0	0	0	0	0	0	0
	16:3	24:2	16:3/24:2	0	0	0	0	0	0	0	0	0	0	0	0	0	0	0	0	0	0	0	0	0	0	0	0	0	0	0	0	0	0	0	0	0	0	0	0	0	0	0	0	0	0	0	0	0	0
	16:3	24:3	16:3/24:3	0	0	0	0	0	0	0	0	0	0	0	0	0	0	0	0	0	0	0	0	0	0	0	0	0	0	0	0	0	0	0	0	0	0	0	0	0	0	0	0	0	0	0	0	0	0
	16:3	26:0	16:3/26:0	0	0	0	0	0	0	0	0	0	0	0	0	0	0	0	0	0	0	0	0	0	0	0	0	0	0	0	0	0	0	0	0	0	0	0	0	0	0	0	0	0	0	0	0	0	0
	16:3	26:1	16:3/26:1	0	0	0	0	0	0	0	0	0	0	0	0	0	0	0	0	0	0	0	0	0	0	0	0	0	0	0	0	0	0	0	0	0	0	0	0	0	0	0	0	0	0	0	0	0	0
	18:0	16:0	18:0/16:0	265.813	1.27031	0.135273	38.5388	0.678652	0.0196125	863.585	2.17185	0.439481	187.516	1.57399	0.0954276	480.002	1.23719	0.244274	945.679	1.24861	0.481258	35.5061	0.0462182	0.0180691	390.809	1.89794	0.198883	405.998	1.51396	0.206613	435.264	1.91554	0.221507	53.4525	0.609148	0.0272021	33.5415	0.909994	0.0170694	86.2087	1.81245	0.0438718	5.76082	0.231236	0.0029317	288.627	1.46486	0.146883	237.946
	18:0	16:1	18:0/16:1	55.9808	0.26753	0.0283759	22.5367	0.396861	0.0114235	90.0975	0.226588	0.0456692	59.5869	0.500164	0.0302038	124.032	0.319689	0.0628703	180.4	0.238188	0.0914422	340.331	0.443007	0.172509	59.7109	0.289983	0.0302666	80.3835	0.299748	0.0407453	58.4838	0.257379	0.0296446	18.7841	0.214065	0.0095214	0	0	0	19.2716	0.405168	0.00976854	0	0	0	76.6794	0.38917	0.0388677	68.5631
	18:0	16:2	18:0/16:2	0	0	0	0	0	0	0	0	0	0	0	0	0	0	0	27.5038	0.0363143	0.0138859	28.2079	0.0367182	0.0142414	0	0	0	0	0	0	0	0	0	0	0	0	0	0	0	0	0	0	0	0	0	0	0	0	0
	18:0	16:3	18:0/16:3	0	0	0	0	0	0	0	0	0	0	0	0	0	0	0	0	0	0	0	0	0	0	0	0	0	0	0	0	0	0	0	0	0	0	0	0	0	0	0	0	0	0	0	0	0	0
	18:0	18:0	18:0/18:0	70.189	0.33543	0.0376884	0	0	0	288.92	0.726612	0.155137	20.2665	0.170114	0.0108822	82.467	0.212556	0.0442811	279.944	0.36962	0.150317	774.364	1.00799	0.415799	74.1531	0.360121	0.039817	76.1141	0.283827	0.0408699	98.9943	0.43566	0.0531555	0	0	0	0	0	0	25.729	0.540928	0.0138154	0	0	0	49.053	0.248958	0.0263393	39.6527
	18:0	18:1	18:0/18:1	804.976	3.84695	0.430614	81.1964	1.42983	0.0434352	1401.11	3.52369	0.74951	271.427	2.27832	0.145197	1200.73	3.09485	0.64232	2376.7	3.13805	1.27139	5519.61	7.18486	2.95266	555.281	2.69669	0.297042	838.096	3.12524	0.448331	856.509	3.76938	0.45818	121.661	1.38645	0.0650811	41.9852	1.13907	0.0224596	214.482	4.50929	0.114735	0	0	0	708.498	3.59583	0.379004	796.634
	18:0	18:2	18:0/18:2	444.177	2.1227	0.236713	95.7151	1.6855	0.0510089	693.302	1.7436	0.369477	210.265	1.76493	0.112055	725.058	1.86881	0.386401	1530.51	2.02079	0.815645	2776.48	3.61413	1.47965	254.022	1.23365	0.135374	436.352	1.62715	0.232542	368.643	1.62235	0.196459	113.82	1.2971	0.0606575	51.3392	1.39285	0.0273599	94.1123	1.97862	0.0501547	0	0	0	445.246	2.25975	0.237282	415.181
	18:0	18:3	18:0/18:3	54.8592	0.26217	0.0291252	17.8767	0.314802	0.00949091	68.0576	0.17116	0.0361323	0	0	0	86.6273	0.223279	0.0459911	270.863	0.35763	0.143803	253.454	0.329921	0.134561	0	0	0	60.2126	0.224531	0.0319673	38.6592	0.170134	0.0205245	16.7383	0.19075	0.00888647	0	0	0	0	0	0	0	0	0	37.2888	0.189252	0.0197969	0
	18:0	20:0	18:0/20:0	55.0402	0.263035	0.0310982	23.2986	0.410279	0.0131639	190.7	0.479596	0.107747	36.674	0.307837	0.0207211	98.5215	0.253936	0.0556655	219.31	0.289564	0.123912	45.2788	0.0589393	0.0255829	83.0904	0.403524	0.0469468	105.578	0.393699	0.0596527	91.1894	0.401312	0.0515228	30.2067	0.344237	0.017067	26.6402	0.722757	0.0150519	53.0248	1.1148	0.0299595	0	0	0	52.8567	0.268263	0.0298645	53.4527
	18:0	20:1	18:0/20:1	324.182	1.54925	0.182512	167.432	2.9484	0.0942629	1174.26	2.95317	0.661099	204.88	1.71974	0.115346	591.081	1.52349	0.332775	1286.62	1.69878	0.72436	128.608	0.167409	0.0724053	843.286	4.09538	0.474764	611.089	2.27873	0.344039	555.368	2.4441	0.312668	173.448	1.97663	0.0976503	130.522	3.54112	0.0734832	76.3705	1.60562	0.042996	62.8178	2.52147	0.035366	199.298	1.0115	0.112204	127.663
	18:0	20:2	18:0/20:2	85.3559	0.407913	0.0478827	43.6113	0.767976	0.0244649	266.088	0.669192	0.14927	62.4778	0.52443	0.0350486	178.082	0.459	0.0998999	397.024	0.524205	0.222721	377.865	0.491867	0.211974	180.817	0.878127	0.101434	134.045	0.499849	0.0751959	135.777	0.597535	0.0761676	41.1034	0.468417	0.0230581	26.9995	0.732505	0.0151461	23.289	0.489628	0.0130646	0	0	0	91.8512	0.466172	0.0515264	60.7265
	18:0	20:3	18:0/20:3	12.0591	0.05763	0.00674058	0	0	0	0	0	0	0	0	0	0	0	0	79.3017	0.104705	0.0443266	39.2928	0.0511473	0.0219631	0	0	0	22.0543	0.0822401	0.0123275	0	0	0	0	0	0	0	0	0	0	0	0	0	0	0	0	0	0	0
	18:0	22:0	18:0/22:0	0	0	0	0	0	0	0	0	0	27.6777	0.232323	0.0164146	0	0	0	0	0	0	42.9513	0.0559096	0.0254728	0	0	0	0	0	0	62.9492	0.277031	0.0373328	0	0	0	0	0	0	0	0	0	0	0	0	0	0	0	36.1724
	18:0	22:1	18:0/22:1	17.8607	0.0853556	0.0105565	0	0	0	57.5717	0.144788	0.0340275	0	0	0	0	0	0	86.4026	0.114081	0.0510679	56.368	0.0733741	0.0333161	0	0	0	31.8308	0.118696	0.0188135	0	0	0	0	0	0	0	0	0	0	0	0	0	0	0	0	0	0	0
	18:0	22:2	18:0/22:2	13.8492	0.0661846	0.00815758	0	0	0	43.0245	0.108203	0.0253428	0	0	0	0	0	0	48.3621	0.0638543	0.0284868	48.8023	0.0635258	0.028746	0	0	0	25.1453	0.0937663	0.0148114	0	0	0	0	0	0	0	0	0	0	0	0	0	0	0	0	0	0	0
	18:0	22:3	18:0/22:3	0	0	0	0	0	0	0	0	0	0	0	0	0	0	0	26.8095	0.0353975	0.0157375	0	0	0	0	0	0	0	0	0	0	0	0	0	0	0	0	0	0	0	0	0	0	0	0	0	0	0	0
	18:0	24:0	18:0/24:0	27.3103	0.130515	0.0169628	12.2739	0.216138	0.00762349	81.2531	0.204345	0.0504675	0	0	0	40.5459	0.104506	0.0251836	115.687	0.152746	0.0718549	159.687	0.207864	0.0991839	51.5094	0.250153	0.0319933	41.1476	0.153438	0.0255574	42.4908	0.186996	0.0263917	20.7671	0.236663	0.0128988	15.9106	0.431659	0.00988229	19.1366	0.402328	0.011886	0	0	0	12.0479	0.0611468	0.00748316	22.7496
	18:0	24:1	18:0/24:1	25.5651	0.122175	0.0158274	15.7746	0.277785	0.00976606	68.559	0.172421	0.0424449	0	0	0	0	0	0	101.938	0.134592	0.0631096	81.5704	0.10618	0.0505002	0	0	0	44.9134	0.167481	0.0278058	0	0	0	0	0	0	0	0	0	0	0	0	0	0	0	0	0	0	0
	18:0	24:2	18:0/24:2	17.8666	0.0853837	0.0110252	0	0	0	38.017	0.09561	0.0234597	0	0	0	0	0	0	60.0959	0.0793468	0.0370842	53.2256	0.0692837	0.0328447	0	0	0	23.8758	0.0890323	0.0147334	0	0	0	0	0	0	0	0	0	0	0	0	0	0	0	0	0	0	0
	18:0	24:3	18:0/24:3	0	0	0	0	0	0	0	0	0	0	0	0	0	0	0	0	0	0	0	0	0	0	0	0	0	0	0	0	0	0	0	0	0	0	0	0	0	0	0	0	0	0	0	0	0	0
	18:0	26:0	18:0/26:0	0	0	0	0	0	0	0	0	0	0	0	0	0	0	0	13.4427	0.0177489	0.00872657	14.2464	0.0185445	0.00924829	0	0	0	0	0	0	0	0	0	0	0	0	0	0	0	0	0	0	0	0	0	0	0	0	0
	18:0	26:1	18:0/26:1	0	0	0	0	0	0	0	0	0	0	0	0	0	0	0	0	0	0	0	0	0	0	0	0	0	0	0	0	0	0	0	0	0	0	0	0	0	0	0	0	0	0	0	0	0	0
	18:1	16:0	18:1/16:0	2348.68	11.2242	1.19051	550.301	9.69057	0.27894	3596.84	9.04579	1.82319	1375.26	11.5438	0.697102	4445.21	11.4574	2.25322	6357.71	8.39432	3.22264	651.667	0.848274	0.330321	1849.59	8.98243	0.937531	2925.42	10.9088	1.48286	2291.76	10.0857	1.16166	726.318	8.27717	0.368161	354.973	9.63054	0.179931	527.833	11.0972	0.267552	230.877	9.26727	0.117028	2864.36	14.5374	1.4519	2604.73
	18:1	16:1	18:1/16:1	83.2375	0.397789	0.0420242	27.3477	0.481581	0.013807	97.3109	0.244729	0.0491294	72.2022	0.606056	0.0364528	152.76	0.393733	0.0771238	259.509	0.34264	0.131019	341.518	0.444553	0.172422	0	0	0	96.8374	0.361104	0.0488904	0	0	0	0	0	0	0	0	0	0	0	0	0	0	0	119.119	0.604561	0.0601395	102.716
	18:1	16:2	18:1/16:2	0	0	0	0	0	0	0	0	0	0	0	0	0	0	0	60.7712	0.0802385	0.0305591	89.8181	0.116916	0.0451655	0	0	0	0	0	0	0	0	0	0	0	0	0	0	0	0	0	0	0	0	0	0	0	0	0
	18:1	16:3	18:1/16:3	0	0	0	0	0	0	0	0	0	0	0	0	0	0	0	0	0	0	0	0	0	0	0	0	0	0	0	0	0	0	0	0	0	0	0	0	0	0	0	0	0	0	0	0	0	0
	18:1	18:0	18:1/18:0	496.734	2.37387	0.265723	97.5204	1.71729	0.0521675	852.187	2.14319	0.455869	215.771	1.81115	0.115424	746.126	1.92311	0.399132	1443.53	1.90594	0.7722	3250.73	4.23147	1.73895	328.822	1.59691	0.1759	499.265	1.86175	0.267077	461.667	2.03173	0.246964	132.468	1.50961	0.0708623	83.4404	2.26377	0.0446356	120.645	2.53644	0.0645377	72.2075	2.89837	0.0386267	432.755	2.19636	0.231498	430.742
	18:1	18:1	18:1/18:1	6626.42	31.6674	3.53138	1366.17	24.0577	0.728066	8204.81	20.6345	4.37254	2565.52	21.5347	1.36723	14261.8	36.7593	7.60046	19712.7	26.0274	10.5054	27875.2	36.285	14.8553	4169.52	20.2491	2.22204	7229.59	26.9589	3.85282	6088.37	26.7941	3.24464	2081.06	23.7159	1.10905	834.685	22.6453	0.444824	1594.41	33.5209	0.849698	524.66	21.0596	0.279604	7838.29	39.7816	4.17721	7859.83
	18:1	18:2	18:1/18:2	571.302	2.73023	0.303309	147.545	2.59821	0.078333	720.097	1.81099	0.382305	461.499	3.87376	0.245014	970.998	2.50272	0.515511	2491.24	3.28927	1.32262	464.941	0.605213	0.246841	226.059	1.09784	0.120016	539.619	2.01222	0.286488	362.951	1.5973	0.192694	156.173	1.77975	0.0829134	32.9736	0.894586	0.017506	85.7386	1.80257	0.0455193	0	0	0	527.593	2.67769	0.280103	459.963
	18:1	18:3	18:1/18:3	115.672	0.552791	0.0611778	31.0259	0.546353	0.0164093	93.2132	0.234424	0.0492997	0	0	0	129.613	0.334073	0.0685512	332.892	0.439529	0.176064	312.449	0.406714	0.165252	0	0	0	86.7494	0.323486	0.0458811	0	0	0	0	0	0	0	0	0	0	0	0	0	0	0	52.5949	0.266934	0.027817	0
	18:1	20:0	18:1/20:0	247.838	1.18441	0.139531	58.0454	1.02215	0.0326792	466.144	1.17232	0.262436	139.229	1.16867	0.0783849	406.138	1.04681	0.228653	817.079	1.07882	0.46001	1639.05	2.13354	0.922772	257.185	1.24901	0.144793	356.042	1.32767	0.200449	286.431	1.26054	0.161259	106.112	1.20926	0.0597405	58.1096	1.57653	0.0327153	105.673	2.22167	0.059493	41.2379	1.65527	0.0232166	237.01	1.20289	0.133435	239.489
	18:1	20:1	18:1/20:1	1411.85	6.74718	0.792016	453.69	7.98929	0.25451	3747.45	9.42456	2.10223	888.944	7.46168	0.498677	2335.87	6.02063	1.31037	5219.71	6.89177	2.92814	5428.58	7.06637	3.04531	2433.89	11.8201	1.36536	1760.45	6.56468	0.987574	1882.8	8.28594	1.05621	587.355	6.69354	0.329493	342.783	9.29983	0.192294	342.319	7.19692	0.192033	175.831	7.05775	0.098637	1105.64	5.61142	0.620236	824.219
	18:1	20:2	18:1/20:2	79.5358	0.380099	0.0444574	29.5182	0.519802	0.0164995	197.045	0.495552	0.11014	0	0	0	114.668	0.295552	0.0640948	380.634	0.502566	0.21276	310.205	0.403792	0.173392	0	0	0	92.4539	0.344758	0.0516781	0	0	0	0	0	0	0	0	0	0	0	0	0	0	0	0	0	0	0
	18:1	20:3	18:1/20:3	27.3517	0.130713	0.0152334	0	0	0	0	0	0	0	0	0	0	0	0	178.023	0.23505	0.099149	0	0	0	0	0	0	43.7652	0.163199	0.0243748	0	0	0	0	0	0	0	0	0	0	0	0	0	0	0	0	0	0	0
	18:1	22:0	18:1/22:0	168.728	0.806342	0.0997257	51.2474	0.902445	0.0302896	310.496	0.780875	0.183518	153.26	1.28645	0.090584	265.344	0.683916	0.156831	554.608	0.73227	0.327799	761.67	0.991464	0.450182	227.7	1.10581	0.134581	264.334	0.985696	0.156234	328.763	1.44684	0.194314	115.881	1.32058	0.0684908	56.6922	1.53808	0.0335077	100.853	2.12034	0.0596088	44.2376	1.77568	0.0261465	162.73	0.825903	0.0961811	226.208
	18:1	22:1	18:1/22:1	98.0929	0.468782	0.0577797	57.7897	1.01765	0.0340399	405.98	1.02101	0.239134	127.116	1.06699	0.0748751	218.331	0.56274	0.128603	441.779	0.583298	0.260221	329.437	0.428827	0.194048	245.62	1.19284	0.144678	177.591	0.662233	0.104607	131.604	0.57917	0.0775186	66.0443	0.752645	0.0389021	0	0	0	0	0	0	0	0	0	55.1052	0.279675	0.0324586	0
	18:1	22:2	18:1/22:2	0	0	0	0	0	0	0	0	0	0	0	0	0	0	0	52.2103	0.0689352	0.0306482	0	0	0	0	0	0	0	0	0	0	0	0	0	0	0	0	0	0	0	0	0	0	0	0	0	0	0	0
	18:1	22:3	18:1/22:3	0	0	0	0	0	0	0	0	0	0	0	0	0	0	0	76.3073	0.100751	0.0446397	0	0	0	0	0	0	0	0	0	0	0	0	0	0	0	0	0	0	0	0	0	0	0	0	0	0	0	0
	18:1	24:0	18:1/24:0	96.5694	0.461501	0.059786	36.9845	0.651281	0.0228971	256.217	0.644366	0.158624	47.1932	0.396134	0.0292173	158.209	0.407779	0.0979472	397.614	0.524984	0.246162	410.851	0.534804	0.254358	149.708	0.727047	0.0926838	121.913	0.454612	0.0754765	107.567	0.473386	0.0665944	51.0597	0.58188	0.0316111	36.7898	0.998119	0.0227765	57.987	1.21912	0.0358997	0	0	0	50.1719	0.254637	0.0310614	55.948
	18:1	24:1	18:1/24:1	243.752	1.16488	0.150415	80.897	1.42456	0.0499202	426.913	1.07365	0.263441	97.3128	0.816831	0.0600501	387.984	1.00002	0.239418	852.678	1.12582	0.526174	874.548	1.1384	0.539669	397.385	1.92988	0.24522	380.215	1.41781	0.234624	201.497	0.886761	0.124341	146.188	1.66597	0.0902101	71.1195	1.9295	0.0438866	136.363	2.8669	0.0841475	0	0	0	163.72	0.830925	0.101029	190.444
	18:1	24:2	18:1/24:2	0	0	0	0	0	0	0	0	0	0	0	0	0	0	0	0	0	0	0	0	0	0	0	0	0	0	0	0	0	0	0	0	0	0	0	0	0	0	0	0	0	0	0	0	0	0
	18:1	24:3	18:1/24:3	0	0	0	0	0	0	0	0	0	0	0	0	0	0	0	0	0	0	0	0	0	0	0	0	0	0	0	0	0	0	0	0	0	0	0	0	0	0	0	0	0	0	0	0	0	0
	18:1	26:0	18:1/26:0	0	0	0	0	0	0	0	0	0	0	0	0	0	0	0	0	0	0	0	0	0	0	0	0	0	0	0	0	0	0	0	0	0	0	0	0	0	0	0	0	0	0	0	0	0	0
	18:1	26:1	18:1/26:1	0	0	0	0	0	0	0	0	0	0	0	0	0	0	0	0	0	0	0	0	0	0	0	0	0	0	0	0	0	0	0	0	0	0	0	0	0	0	0	0	0	0	0	0	0	0
	18:2	16:0	18:2/16:0	47.1923	0.22553	0.023826	0	0	0	99.7824	0.250945	0.0503772	0	0	0	0	0	0	247.914	0.327331	0.125165	342.62	0.445988	0.172979	0	0	0	66.1569	0.246697	0.0334007	0	0	0	0	0	0	0	0	0	0	0	0	0	0	0	0	0	0	0
	18:2	16:1	18:2/16:1	0	0	0	0	0	0	0	0	0	0	0	0	0	0	0	0	0	0	0	0	0	0	0	0	0	0	0	0	0	0	0	0	0	0	0	0	0	0	0	0	0	0	0	0	0	0
	18:2	16:2	18:2/16:2	0	0	0	0	0	0	0	0	0	0	0	0	0	0	0	0	0	0	0	0	0	0	0	0	0	0	0	0	0	0	0	0	0	0	0	0	0	0	0	0	0	0	0	0	0	0
	18:2	16:3	18:2/16:3	0	0	0	0	0	0	0	0	0	0	0	0	0	0	0	0	0	0	0	0	0	0	0	0	0	0	0	0	0	0	0	0	0	0	0	0	0	0	0	0	0	0	0	0	0	0
	18:2	18:0	18:2/18:0	94.7651	0.452879	0.0505026	0	0	0	162.655	0.409064	0.0866826	0	0	0	228.088	0.587889	0.121554	335.071	0.442407	0.178568	558.242	0.726662	0.2975	0	0	0	98.4756	0.367213	0.05248	0	0	0	0	0	0	0	0	0	0	0	0	0	0	0	124.759	0.633189	0.0664872	0
	18:2	18:1	18:2/18:1	487.277	2.32868	0.258699	119.288	2.10061	0.0633311	528.598	1.32938	0.280637	303.762	2.54974	0.16127	922.752	2.37836	0.489897	2114.94	2.79243	1.12284	560.967	0.730209	0.297822	189.795	0.92173	0.100764	492.558	1.83674	0.261503	258.179	1.13621	0.137069	128.916	1.46914	0.0684427	0	0	0	101.137	2.1263	0.0536943	0	0	0	443.81	2.25247	0.235622	455.51
	18:2	18:2	18:2/18:2	49.7096	0.23756	0.026291	0	0	0	0	0	0	0	0	0	0	0	0	172.75	0.228089	0.0913664	198.365	0.258211	0.104914	0	0	0	0	0	0	0	0	0	0	0	0	0	0	0	0	0	0	0	0	0	0	0	0	0
	18:2	18:3	18:2/18:3	0	0	0	0	0	0	0	0	0	0	0	0	0	0	0	0	0	0	0	0	0	0	0	0	0	0	0	0	0	0	0	0	0	0	0	0	0	0	0	0	0	0	0	0	0	0
	18:2	20:0	18:2/20:0	41.292	0.197333	0.0231639	0	0	0	173.593	0.436572	0.0973815	0	0	0	0	0	0	181.81	0.240051	0.101991	271.081	0.352865	0.15207	0	0	0	58.118	0.21672	0.0326028	0	0	0	0	0	0	0	0	0	0	0	0	0	0	0	0	0	0	0
	18:2	20:1	18:2/20:1	307.26	1.46838	0.171746	120.452	2.12111	0.0673281	850.026	2.13775	0.475132	349.587	2.93439	0.195406	383.795	0.989218	0.214526	1650.66	2.17942	0.922652	1310.76	1.70621	0.732663	356.972	1.73362	0.199534	381.215	1.42154	0.213084	283.076	1.24578	0.158228	143.071	1.63044	0.0799711	0	0	0	0	0	0	0	0	0	207.665	1.05396	0.116077	0
	18:2	20:2	18:2/20:2	0	0	0	0	0	0	0	0	0	0	0	0	0	0	0	188.347	0.248682	0.104899	0	0	0	0	0	0	0	0	0	0	0	0	0	0	0	0	0	0	0	0	0	0	0	0	0	0	0	0
	18:2	20:3	18:2/20:3	0	0	0	0	0	0	0	0	0	0	0	0	0	0	0	0	0	0	0	0	0	0	0	0	0	0	0	0	0	0	0	0	0	0	0	0	0	0	0	0	0	0	0	0	0	0
	18:2	22:0	18:2/22:0	0	0	0	0	0	0	0	0	0	0	0	0	0	0	0	0	0	0	0	0	0	0	0	0	0	0	0	162.571	0.715451	0.095759	0	0	0	0	0	0	0	0	0	0	0	0	0	0	0	0
	18:2	22:1	18:2/22:1	0	0	0	0	0	0	0	0	0	0	0	0	0	0	0	0	0	0	0	0	0	0	0	0	0	0	0	0	0	0	0	0	0	0	0	0	0	0	0	0	0	0	0	0	0	0
	18:2	22:2	18:2/22:2	0	0	0	0	0	0	0	0	0	0	0	0	0	0	0	0	0	0	0	0	0	0	0	0	0	0	0	0	0	0	0	0	0	0	0	0	0	0	0	0	0	0	0	0	0	0
	18:2	22:3	18:2/22:3	0	0	0	0	0	0	0	0	0	0	0	0	0	0	0	0	0	0	0	0	0	0	0	0	0	0	0	0	0	0	0	0	0	0	0	0	0	0	0	0	0	0	0	0	0	0
	18:2	24:0	18:2/24:0	0	0	0	0	0	0	0	0	0	0	0	0	0	0	0	0	0	0	0	0	0	0	0	0	0	0	0	0	0	0	0	0	0	0	0	0	0	0	0	0	0	0	0	0	0	0
	18:2	24:1	18:2/24:1	0	0	0	0	0	0	0	0	0	0	0	0	0	0	0	139.015	0.183547	0.0855037	0	0	0	0	0	0	0	0	0	0	0	0	0	0	0	0	0	0	0	0	0	0	0	0	0	0	0	0
	18:2	24:2	18:2/24:2	0	0	0	0	0	0	0	0	0	0	0	0	0	0	0	0	0	0	0	0	0	0	0	0	0	0	0	0	0	0	0	0	0	0	0	0	0	0	0	0	0	0	0	0	0	0
	18:2	24:3	18:2/24:3	0	0	0	0	0	0	0	0	0	0	0	0	0	0	0	0	0	0	0	0	0	0	0	0	0	0	0	0	0	0	0	0	0	0	0	0	0	0	0	0	0	0	0	0	0	0
	18:2	26:0	18:2/26:0	0	0	0	0	0	0	0	0	0	0	0	0	0	0	0	0	0	0	0	0	0	0	0	0	0	0	0	0	0	0	0	0	0	0	0	0	0	0	0	0	0	0	0	0	0	0
	18:2	26:1	18:2/26:1	0	0	0	0	0	0	0	0	0	0	0	0	0	0	0	0	0	0	0	0	0	0	0	0	0	0	0	0	0	0	0	0	0	0	0	0	0	0	0	0	0	0	0	0	0	0
	18:3	16:0	18:3/16:0	0	0	0	0	0	0	0	0	0	0	0	0	0	0	0	0	0	0	0	0	0	0	0	0	0	0	0	0	0	0	0	0	0	0	0	0	0	0	0	0	0	0	0	0	0	0
	18:3	16:1	18:3/16:1	0	0	0	0	0	0	0	0	0	0	0	0	0	0	0	0	0	0	0	0	0	0	0	0	0	0	0	0	0	0	0	0	0	0	0	0	0	0	0	0	0	0	0	0	0	0
	18:3	16:2	18:3/16:2	0	0	0	0	0	0	0	0	0	0	0	0	0	0	0	0	0	0	0	0	0	0	0	0	0	0	0	0	0	0	0	0	0	0	0	0	0	0	0	0	0	0	0	0	0	0
	18:3	16:3	18:3/16:3	0	0	0	0	0	0	0	0	0	0	0	0	0	0	0	0	0	0	0	0	0	0	0	0	0	0	0	0	0	0	0	0	0	0	0	0	0	0	0	0	0	0	0	0	0	0
	18:3	18:0	18:3/18:0	0	0	0	0	0	0	0	0	0	0	0	0	0	0	0	0	0	0	0	0	0	0	0	0	0	0	0	0	0	0	0	0	0	0	0	0	0	0	0	0	0	0	0	0	0	0
	18:3	18:1	18:3/18:1	38.0493	0.181836	0.020124	0	0	0	0	0	0	0	0	0	0	0	0	105.663	0.139511	0.0558843	0	0	0	0	0	0	0	0	0	0	0	0	0	0	0	0	0	0	0	0	0	0	0	0	0	0	0	0
	18:3	18:2	18:3/18:2	0	0	0	0	0	0	0	0	0	0	0	0	0	0	0	0	0	0	0	0	0	0	0	0	0	0	0	0	0	0	0	0	0	0	0	0	0	0	0	0	0	0	0	0	0	0
	18:3	18:3	18:3/18:3	0	0	0	0	0	0	0	0	0	0	0	0	0	0	0	0	0	0	0	0	0	0	0	0	0	0	0	0	0	0	0	0	0	0	0	0	0	0	0	0	0	0	0	0	0	0
	18:3	20:0	18:3/20:0	0	0	0	0	0	0	0	0	0	0	0	0	0	0	0	0	0	0	0	0	0	0	0	0	0	0	0	0	0	0	0	0	0	0	0	0	0	0	0	0	0	0	0	0	0	0
	18:3	20:1	18:3/20:1	82.3188	0.393398	0.0458471	0	0	0	159.779	0.401833	0.0889884	0	0	0	0	0	0	502.26	0.663152	0.279731	0	0	0	0	0	0	107.671	0.401504	0.0599671	0	0	0	0	0	0	0	0	0	0	0	0	0	0	0	0	0	0	0
	18:3	20:2	18:3/20:2	0	0	0	0	0	0	0	0	0	0	0	0	0	0	0	0	0	0	0	0	0	0	0	0	0	0	0	0	0	0	0	0	0	0	0	0	0	0	0	0	0	0	0	0	0	0
	18:3	20:3	18:3/20:3	0	0	0	0	0	0	0	0	0	0	0	0	0	0	0	0	0	0	0	0	0	0	0	0	0	0	0	0	0	0	0	0	0	0	0	0	0	0	0	0	0	0	0	0	0	0
	18:3	22:0	18:3/22:0	0	0	0	0	0	0	0	0	0	0	0	0	0	0	0	0	0	0	0	0	0	0	0	0	0	0	0	0	0	0	0	0	0	0	0	0	0	0	0	0	0	0	0	0	0	0
	18:3	22:1	18:3/22:1	0	0	0	0	0	0	0	0	0	0	0	0	0	0	0	0	0	0	0	0	0	0	0	0	0	0	0	0	0	0	0	0	0	0	0	0	0	0	0	0	0	0	0	0	0	0
	18:3	22:2	18:3/22:2	0	0	0	0	0	0	0	0	0	0	0	0	0	0	0	0	0	0	0	0	0	0	0	0	0	0	0	0	0	0	0	0	0	0	0	0	0	0	0	0	0	0	0	0	0	0
	18:3	22:3	18:3/22:3	0	0	0	0	0	0	0	0	0	0	0	0	0	0	0	0	0	0	0	0	0	0	0	0	0	0	0	0	0	0	0	0	0	0	0	0	0	0	0	0	0	0	0	0	0	0
	18:3	24:0	18:3/24:0	0	0	0	0	0	0	0	0	0	0	0	0	0	0	0	0	0	0	0	0	0	0	0	0	0	0	0	0	0	0	0	0	0	0	0	0	0	0	0	0	0	0	0	0	0	0
	18:3	24:1	18:3/24:1	0	0	0	0	0	0	0	0	0	0	0	0	0	0	0	0	0	0	0	0	0	0	0	0	0	0	0	0	0	0	0	0	0	0	0	0	0	0	0	0	0	0	0	0	0	0
	18:3	24:2	18:3/24:2	0	0	0	0	0	0	0	0	0	0	0	0	0	0	0	0	0	0	0	0	0	0	0	0	0	0	0	0	0	0	0	0	0	0	0	0	0	0	0	0	0	0	0	0	0	0
	18:3	24:3	18:3/24:3	0	0	0	0	0	0	0	0	0	0	0	0	0	0	0	0	0	0	0	0	0	0	0	0	0	0	0	0	0	0	0	0	0	0	0	0	0	0	0	0	0	0	0	0	0	0
	18:3	26:0	18:3/26:0	0	0	0	0	0	0	0	0	0	0	0	0	0	0	0	0	0	0	0	0	0	0	0	0	0	0	0	0	0	0	0	0	0	0	0	0	0	0	0	0	0	0	0	0	0	0
	18:3	26:1	18:3/26:1	0	0	0	0	0	0	0	0	0	0	0	0	0	0	0	0	0	0	0	0	0	0	0	0	0	0	0	0	0	0	0	0	0	0	0	0	0	0	0	0	0	0	0	0	0	0
	20:0	16:0	20:0/16:0	41.5547	0.198588	0.0223131	15.2045	0.267744	0.00816413	121.682	0.306021	0.0653378	36.1962	0.303826	0.0194357	60.1002	0.154906	0.0322711	132.406	0.174821	0.0710962	28.8409	0.0375421	0.0154863	64.1582	0.311581	0.0344501	58.8004	0.219265	0.0315732	61.418	0.270292	0.0329787	17.5347	0.199826	0.00941534	15.334	0.416017	0.00823367	21.8393	0.45915	0.0117267	16.1044	0.646422	0.00864735	40.5197	0.205649	0.0217573	40.5212
	20:0	16:1	20:0/16:1	35.9339	0.171727	0.0192225	18.4088	0.324171	0.0098476	84.5349	0.212599	0.0452211	0	0	0	53.3234	0.137439	0.0285248	112.96	0.149146	0.0604271	112.596	0.146566	0.060232	62.6612	0.304311	0.03352	52.9245	0.197354	0.0283114	40.3268	0.177473	0.0215724	0	0	0	0	0	0	0	0	0	0	0	0	0	0	0	0
	20:0	16:2	20:0/16:2	46.2408	0.220983	0.0246428	10.6143	0.186914	0.00565662	58.6512	0.147503	0.0312567	0	0	0	66.4538	0.171282	0.0354148	149.473	0.197354	0.0796575	320.274	0.4169	0.170682	0	0	0	52.6545	0.196347	0.0280608	40.7302	0.179248	0.0217061	17.4078	0.19838	0.00927702	0	0	0	0	0	0	0	0	0	53.2697	0.270359	0.0283887	55.0338
	20:0	16:3	20:0/16:3	13.259	0.0633643	0.00703932	0	0	0	0	0	0	0	0	0	0	0	0	55.7125	0.0735593	0.0295782	70.852	0.0922279	0.0376159	0	0	0	13.6045	0.0507309	0.00722274	0	0	0	0	0	0	0	0	0	0	0	0	0	0	0	0	0	0	0
	20:0	18:0	20:0/18:0	23.8199	0.113835	0.0134585	9.78716	0.172348	0.00552983	91.6183	0.230413	0.0517652	0	0	0	27.873	0.0718418	0.0157485	77.949	0.102919	0.0440419	196.655	0.255985	0.111112	34.7086	0.168561	0.0196107	45.4655	0.16954	0.0256884	29.5402	0.130002	0.0166905	11.9892	0.13663	0.00677403	11.3708	0.308494	0.0064246	21.2652	0.44708	0.012015	0	0	0	22.0925	0.112126	0.0124824	19.1978
	20:0	18:1	20:0/18:1	240.723	1.15041	0.135525	73.6609	1.29714	0.0414706	433.717	1.09077	0.24418	147.862	1.24113	0.0832452	367.896	0.94824	0.207123	632.595	0.835238	0.356146	1567.76	2.04075	0.882637	219.51	1.06604	0.123583	346.049	1.29041	0.194823	245.434	1.08012	0.138178	93.8328	1.06932	0.0528272	59.7522	1.6211	0.03364	96.904	2.03731	0.0545563	0	0	0	203.069	1.03063	0.114326	313.266
	20:0	18:2	20:0/18:2	74.9926	0.358387	0.0420691	27.9451	0.492101	0.0156765	211.99	0.533139	0.118922	85.1146	0.714441	0.0477474	132.212	0.340773	0.0741681	299.699	0.395703	0.168124	539.621	0.702423	0.302715	94.2645	0.457791	0.0528802	93.3729	0.348185	0.0523801	80.0533	0.352304	0.0449081	39.2005	0.446731	0.0219906	0	0	0	20.5888	0.43286	0.0115498	0	0	0	78.7296	0.399576	0.0441655	72.6878
	20:0	18:3	20:0/18:3	20.915	0.0999521	0.0116907	0	0	0	60.3889	0.151873	0.033755	0	0	0	0	0	0	126.677	0.167256	0.0708074	92.338	0.120196	0.0516134	0	0	0	26.6371	0.0993289	0.0148891	0	0	0	0	0	0	0	0	0	0	0	0	0	0	0	0	0	0	0
	20:0	20:0	20:0/20:0	16.7617	0.0801034	0.00994071	11.2289	0.197736	0.00665944	63.8402	0.160553	0.0378612	0	0	0	24.7914	0.063899	0.0147028	70.9706	0.0937051	0.04209	119.248	0.155225	0.0707213	36.5055	0.177287	0.02165	34.4507	0.128466	0.0204314	30.8113	0.135596	0.018273	12.0801	0.137666	0.00716425	9.61782	0.260935	0.00570396	20.2986	0.426759	0.0120383	0	0	0	17.2834	0.0877184	0.0102501	27.6675
	20:0	20:1	20:0/20:1	207.964	0.993854	0.122917	168.844	2.97328	0.0997948	953.36	2.39763	0.563479	160.808	1.3498	0.095045	435.093	1.12144	0.25716	1034.03	1.36526	0.611157	830.536	1.08111	0.490885	569.547	2.76598	0.336628	521.776	1.94569	0.308393	436.963	1.92301	0.258265	195.308	2.22574	0.115436	119.831	3.25106	0.0708258	78.6972	1.65453	0.0465136	46.8618	1.88101	0.0276975	120.421	0.611171	0.0711743	103.256
	20:0	20:2	20:0/20:2	44.4327	0.212342	0.0261722	35.443	0.624137	0.020877	219.618	0.552322	0.129362	70.2499	0.589668	0.0413793	117.063	0.301727	0.0689538	298.584	0.394231	0.175875	179.833	0.234088	0.105927	171.462	0.832696	0.100996	125.727	0.468832	0.0740568	96.1427	0.423111	0.056631	59.0546	0.67299	0.0347849	29.1833	0.791753	0.0171898	0	0	0	0	0	0	29.366	0.149041	0.0172974	0
	20:0	20:3	20:0/20:3	0	0	0	0	0	0	0	0	0	0	0	0	0	0	0	38.3743	0.050667	0.0225263	0	0	0	0	0	0	15.4966	0.0577862	0.0090967	0	0	0	0	0	0	0	0	0	0	0	0	0	0	0	0	0	0	0
	20:0	22:0	20:0/22:0	4.49816	0.0214965	0.00279388	0	0	0	19.844	0.0499061	0.0123254	0	0	0	0	0	0	21.0739	0.0278246	0.0130893	28.1964	0.0367032	0.0175132	0	0	0	10.989	0.0409776	0.00682542	26.0967	0.114848	0.016209	10.708	0.122029	0.00665092	0	0	0	0	0	0	0	0	0	0	0	0	0
	20:0	22:1	20:0/22:1	0	0	0	0	0	0	0	0	0	0	0	0	0	0	0	0	0	0	0	0	0	0	0	0	15.9267	0.0593903	0.00986022	0	0	0	0	0	0	0	0	0	0	0	0	0	0	0	0	0	0	0
	20:0	22:2	20:0/22:2	12.5655	0.0600501	0.00775397	0	0	0	40.6389	0.102204	0.0250776	0	0	0	0	0	0	47.2182	0.0623439	0.0291376	0	0	0	0	0	0	22.682	0.0845806	0.0139967	0	0	0	0	0	0	0	0	0	0	0	0	0	0	0	0	0	0	0
	20:0	22:3	20:0/22:3	0	0	0	0	0	0	0	0	0	0	0	0	0	0	0	0	0	0	0	0	0	0	0	0	0	0	0	0	0	0	0	0	0	0	0	0	0	0	0	0	0	0	0	0	0	0
	20:0	24:0	20:0/24:0	0	0	0	0	0	0	0	0	0	0	0	0	0	0	0	8.24947	0.0108921	0.0053553	24.3518	0.0316987	0.0158084	0	0	0	0	0	0	0	0	0	0	0	0	0	0	0	0	0	0	0	0	0	0	0	0	0
	20:0	24:1	20:0/24:1	23.5257	0.112428	0.0152247	0	0	0	41.4122	0.104148	0.0268	0	0	0	48.236	0.124327	0.031216	80.075	0.105726	0.0518207	96.6316	0.125785	0.0625354	49.6067	0.240912	0.0321031	28.6089	0.106682	0.0185143	0	0	0	22.8952	0.260915	0.0148167	0	0	0	19.9214	0.418828	0.0128922	0	0	0	0	0	0	0
	20:0	24:2	20:0/24:2	0	0	0	0	0	0	0	0	0	0	0	0	0	0	0	36.1437	0.0477218	0.0233176	0	0	0	0	0	0	0	0	0	0	0	0	0	0	0	0	0	0	0	0	0	0	0	0	0	0	0	0
	20:0	24:3	20:0/24:3	0	0	0	0	0	0	0	0	0	0	0	0	0	0	0	0	0	0	0	0	0	0	0	0	0	0	0	0	0	0	0	0	0	0	0	0	0	0	0	0	0	0	0	0	0	0
	20:0	26:0	20:0/26:0	0	0	0	0	0	0	0	0	0	0	0	0	0	0	0	274.079	0.361877	0.185612	548.086	0.713442	0.371176	0	0	0	0	0	0	0	0	0	0	0	0	0	0	0	0	0	0	0	0	0	0	0	0	0
	20:0	26:1	20:0/26:1	0	0	0	0	0	0	0	0	0	0	0	0	0	0	0	59.8715	0.0790506	0.0404256	123.403	0.160634	0.0833225	0	0	0	0	0	0	0	0	0	0	0	0	0	0	0	0	0	0	0	0	0	0	0	0	0
	20:1	16:0	20:1/16:0	383.599	1.8332	0.205202	150.749	2.65463	0.0806418	973.17	2.44745	0.520587	405.207	3.40125	0.216761	634.112	1.6344	0.339212	1302.94	1.72032	0.696996	1345.51	1.75145	0.719768	726.786	3.5296	0.388787	604.6	2.25454	0.323425	615.556	2.70898	0.329286	202.094	2.30307	0.108108	114.731	3.11268	0.061374	69.9803	1.47127	0.0374353	54.5096	2.18799	0.0291593	221.586	1.12461	0.118535	166.6
	20:1	16:1	20:1/16:1	107.388	0.513201	0.0572294	32.0601	0.564564	0.0170856	163.891	0.412174	0.0873416	75.1964	0.631188	0.0400739	209.797	0.540745	0.111806	326.183	0.430672	0.173831	607.836	0.791219	0.32393	94.8888	0.460823	0.0505685	130.124	0.485229	0.0693463	100.962	0.444319	0.0538049	44.6208	0.508501	0.0237795	0	0	0	34.0756	0.716406	0.0181597	0	0	0	133.953	0.679849	0.0713866	124.355
	20:1	16:2	20:1/16:2	51.546	0.246336	0.0273662	0	0	0	67.6052	0.170022	0.0358921	0	0	0	94.4636	0.243477	0.0501515	271.68	0.358709	0.144237	304.984	0.396998	0.161919	0	0	0	52.2362	0.194787	0.0277326	0	0	0	0	0	0	0	0	0	0	0	0	0	0	0	0	0	0	0
	20:1	16:3	20:1/16:3	0	0	0	0	0	0	0	0	0	0	0	0	0	0	0	0	0	0	0	0	0	0	0	0	0	0	0	0	0	0	0	0	0	0	0	0	0	0	0	0	0	0	0	0	0	0
	20:1	18:0	20:1/18:0	80.6347	0.38535	0.0453968	25.8851	0.455826	0.0145731	228.993	0.575901	0.128922	49.485	0.41537	0.0278597	116.218	0.299548	0.0654299	267.113	0.352679	0.150383	309.369	0.402704	0.174172	98.4288	0.478015	0.0554147	108.776	0.405622	0.06124	99.5966	0.438311	0.0560722	35.2532	0.401748	0.0198473	0	0	0	19.0711	0.400952	0.0107369	0	0	0	37.8655	0.192178	0.021318	0
	20:1	18:1	20:1/18:1	524.361	2.5059	0.294154	154.869	2.72718	0.0868781	1161.84	2.92194	0.651767	330.328	2.77272	0.185306	846.479	2.18177	0.474855	1887.43	2.49205	1.05881	2550.43	3.31989	1.43073	697.269	3.38625	0.391152	630.218	2.35007	0.353538	619.105	2.7246	0.347304	203.539	2.31954	0.114181	122.098	3.31255	0.068494	125.066	2.62938	0.070159	0	0	0	437.627	2.22109	0.245499	353.237
	20:1	18:2	20:1/18:2	118.404	0.565848	0.0661832	44.0751	0.776143	0.0246363	277.544	0.698003	0.155137	93.391	0.783912	0.052202	185.53	0.478197	0.103704	656.029	0.866179	0.366695	587.888	0.765252	0.328606	104.754	0.508733	0.0585534	130.748	0.487557	0.0730833	116.925	0.514573	0.0653568	64.6963	0.737283	0.0361627	0	0	0	0	0	0	0	0	0	80.9707	0.41095	0.0452595	0
	20:1	18:3	20:1/18:3	87.0935	0.416217	0.0485063	40.4358	0.712058	0.0225206	123.754	0.311231	0.068924	0	0	0	170.069	0.438347	0.0947191	521.282	0.688268	0.290326	196.379	0.255627	0.109373	0	0	0	143.878	0.536517	0.0801321	0	0	0	37.8001	0.430772	0.0210526	0	0	0	0	0	0	0	0	0	0	0	0	0
	20:1	20:0	20:1/20:0	55.411	0.264807	0.0327505	33.4309	0.588704	0.0197592	243.282	0.611835	0.143791	0	0	0	104.607	0.269621	0.0618275	286.799	0.378672	0.169511	251.413	0.327264	0.148597	150.719	0.731961	0.0890821	123.501	0.46053	0.0729945	108.351	0.476838	0.0640404	44.2649	0.504446	0.0261626	34.9164	0.947295	0.0206372	0	0	0	0	0	0	29.1101	0.147742	0.0172054	0
	20:1	20:1	20:1/20:1	630.807	3.0146	0.371564	421.452	7.42159	0.248248	2565.89	6.45302	1.51139	676.186	5.67581	0.398294	1377.06	3.54933	0.811131	3419.77	4.51526	2.01435	1782.53	2.32032	1.04997	1991.69	9.67257	1.17317	1467.64	5.47279	0.864484	1294.61	5.69742	0.762567	719.066	8.19452	0.423552	369.28	10.0187	0.217517	130.304	2.73951	0.0767529	138.299	5.55124	0.0814622	364.088	1.84785	0.214459	179.401
	20:1	20:2	20:1/20:2	27.9216	0.133436	0.0163904	21.4647	0.377985	0.0126001	123.879	0.311546	0.0727188	0	0	0	0	0	0	180.728	0.238622	0.10609	120.027	0.156239	0.0704577	0	0	0	60.8724	0.226992	0.035733	0	0	0	0	0	0	0	0	0	0	0	0	0	0	0	0	0	0	0
	20:1	20:3	20:1/20:3	0	0	0	0	0	0	0	0	0	0	0	0	0	0	0	130.526	0.172338	0.0763574	0	0	0	0	0	0	39.6509	0.147857	0.0231957	0	0	0	0	0	0	0	0	0	0	0	0	0	0	0	0	0	0	0
	20:1	22:0	20:1/22:0	34.0084	0.162525	0.0210546	26.1548	0.460574	0.0161924	152.394	0.38326	0.0943472	58.5546	0.491499	0.0362511	65.7577	0.169488	0.0407106	214.711	0.283492	0.132928	137.161	0.178542	0.0849163	101.735	0.494071	0.0629841	98.9683	0.36905	0.0612712	104.536	0.460051	0.0647185	55.1004	0.627928	0.0341126	26.8259	0.727795	0.0166079	0	0	0	0	0	0	0	0	0	52.3958
	20:1	22:1	20:1/22:1	84.0008	0.401436	0.0518355	66.1502	1.16488	0.0408202	346.789	0.872148	0.213998	93.7086	0.786578	0.057826	202.718	0.522499	0.125094	542.148	0.715818	0.33455	246.333	0.320651	0.152008	359.864	1.74766	0.222066	243.406	0.907654	0.150202	170.257	0.749279	0.105063	148.46	1.69186	0.0916124	57.6858	1.56504	0.0355969	0	0	0	0	0	0	0	0	0	0
	20:1	22:2	20:1/22:2	0	0	0	0	0	0	0	0	0	0	0	0	0	0	0	0	0	0	0	0	0	0	0	0	0	0	0	0	0	0	0	0	0	0	0	0	0	0	0	0	0	0	0	0	0	0
	20:1	22:3	20:1/22:3	19.8752	0.0949827	0.0121845	0	0	0	0	0	0	0	0	0	0	0	0	136.306	0.179969	0.0835623	0	0	0	0	0	0	59.2839	0.221068	0.0363441	0	0	0	0	0	0	0	0	0	0	0	0	0	0	0	0	0	0	0
	20:1	24:0	20:1/24:0	48.2592	0.230629	0.031231	25.2341	0.444362	0.0163303	169.168	0.425446	0.109478	44.5982	0.374351	0.0288618	99.6731	0.256904	0.0645037	242.472	0.320144	0.156916	156.116	0.203216	0.101031	106.365	0.516555	0.0688341	90.2868	0.336677	0.0584293	79.632	0.350449	0.051534	58.4857	0.666507	0.0378492	28.5522	0.774632	0.0184776	24.2714	0.510283	0.0157073	0	0	0	0	0	0	0
	20:1	24:1	20:1/24:1	53.5827	0.25607	0.0345682	45.5825	0.802689	0.029407	206.996	0.520579	0.133541	0	0	0	124.686	0.321375	0.0804397	374.461	0.494414	0.241578	143.663	0.187006	0.0926826	210.621	1.02287	0.13588	179.191	0.668197	0.115602	138.695	0.610376	0.089477	101.271	1.1541	0.0653339	0	0	0	0	0	0	0	0	0	0	0	0	0
	20:1	24:2	20:1/24:2	0	0	0	0	0	0	0	0	0	0	0	0	0	0	0	0	0	0	0	0	0	0	0	0	0	0	0	0	0	0	0	0	0	0	0	0	0	0	0	0	0	0	0	0	0	0
	20:1	24:3	20:1/24:3	0	0	0	0	0	0	0	0	0	0	0	0	0	0	0	0	0	0	0	0	0	0	0	0	0	0	0	0	0	0	0	0	0	0	0	0	0	0	0	0	0	0	0	0	0	0
	20:1	26:0	20:1/26:0	0	0	0	0	0	0	0	0	0	0	0	0	0	0	0	0	0	0	0	0	0	0	0	0	0	0	0	0	0	0	0	0	0	0	0	0	0	0	0	0	0	0	0	0	0	0
	20:1	26:1	20:1/26:1	0	0	0	0	0	0	0	0	0	0	0	0	0	0	0	0	0	0	0	0	0	0	0	0	0	0	0	0	0	0	0	0	0	0	0	0	0	0	0	0	0	0	0	0	0	0
	20:2	16:0	20:2/16:0	0	0	0	0	0	0	0	0	0	0	0	0	0	0	0	0	0	0	0	0	0	0	0	0	45.5755	0.16995	0.0242883	0	0	0	0	0	0	0	0	0	0	0	0	0	0	0	0	0	0	0
	20:2	16:1	20:2/16:1	92.6685	0.442859	0.0491985	0	0	0	0	0	0	0	0	0	175.762	0.453022	0.0933137	372.336	0.491609	0.197676	490.579	0.638586	0.260452	0	0	0	75.5629	0.281772	0.0401169	0	0	0	0	0	0	0	0	0	0	0	0	0	0	0	83.8308	0.425466	0.0445065	0
	20:2	16:2	20:2/16:2	0	0	0	0	0	0	0	0	0	0	0	0	0	0	0	0	0	0	0	0	0	0	0	0	0	0	0	0	0	0	0	0	0	0	0	0	0	0	0	0	0	0	0	0	0	0
	20:2	16:3	20:2/16:3	0	0	0	0	0	0	0	0	0	0	0	0	0	0	0	0	0	0	0	0	0	0	0	0	0	0	0	0	0	0	0	0	0	0	0	0	0	0	0	0	0	0	0	0	0	0
	20:2	18:0	20:2/18:0	38.2334	0.182716	0.021448	0	0	0	0	0	0	0	0	0	0	0	0	106.578	0.140719	0.059788	0	0	0	0	0	0	0	0	0	0	0	0	0	0	0	0	0	0	0	0	0	0	0	0	0	0	0	0
	20:2	18:1	20:2/18:1	124.435	0.594672	0.0695546	0	0	0	313.168	0.787593	0.175049	0	0	0	0	0	0	491.796	0.649337	0.274895	455.771	0.593277	0.254759	0	0	0	146.957	0.547998	0.0821432	0	0	0	0	0	0	0	0	0	0	0	0	0	0	0	0	0	0	0
	20:2	18:2	20:2/18:2	0	0	0	0	0	0	0	0	0	0	0	0	0	0	0	230.202	0.303945	0.12821	0	0	0	0	0	0	0	0	0	0	0	0	0	0	0	0	0	0	0	0	0	0	0	0	0	0	0	0
	20:2	18:3	20:2/18:3	0	0	0	0	0	0	0	0	0	0	0	0	0	0	0	0	0	0	0	0	0	0	0	0	0	0	0	0	0	0	0	0	0	0	0	0	0	0	0	0	0	0	0	0	0	0
	20:2	20:0	20:2/20:0	0	0	0	0	0	0	164.179	0.412899	0.0967067	0	0	0	0	0	0	166.398	0.219702	0.0980137	135.651	0.176577	0.0799027	0	0	0	74.7544	0.278757	0.0440326	0	0	0	0	0	0	0	0	0	0	0	0	0	0	0	0	0	0	0
	20:2	20:1	20:2/20:1	97.7139	0.466971	0.0573595	61.4809	1.08265	0.0360902	280.547	0.705553	0.164685	0	0	0	0	0	0	512.725	0.676969	0.300977	278.481	0.362498	0.163473	0	0	0	203.491	0.758812	0.119452	0	0	0	0	0	0	0	0	0	0	0	0	0	0	0	0	0	0	0
	20:2	20:2	20:2/20:2	0	0	0	0	0	0	0	0	0	0	0	0	0	0	0	0	0	0	0	0	0	0	0	0	0	0	0	0	0	0	0	0	0	0	0	0	0	0	0	0	0	0	0	0	0	0
	20:2	20:3	20:2/20:3	0	0	0	0	0	0	0	0	0	0	0	0	0	0	0	0	0	0	0	0	0	0	0	0	0	0	0	0	0	0	0	0	0	0	0	0	0	0	0	0	0	0	0	0	0	0
	20:2	22:0	20:2/22:0	0	0	0	0	0	0	0	0	0	0	0	0	0	0	0	0	0	0	0	0	0	0	0	0	0	0	0	0	0	0	0	0	0	0	0	0	0	0	0	0	0	0	0	0	0	0
	20:2	22:1	20:2/22:1	0	0	0	0	0	0	0	0	0	0	0	0	0	0	0	0	0	0	0	0	0	0	0	0	0	0	0	0	0	0	0	0	0	0	0	0	0	0	0	0	0	0	0	0	0	0
	20:2	22:2	20:2/22:2	0	0	0	0	0	0	0	0	0	0	0	0	0	0	0	0	0	0	0	0	0	0	0	0	0	0	0	0	0	0	0	0	0	0	0	0	0	0	0	0	0	0	0	0	0	0
	20:2	22:3	20:2/22:3	0	0	0	0	0	0	0	0	0	0	0	0	0	0	0	0	0	0	0	0	0	0	0	0	0	0	0	0	0	0	0	0	0	0	0	0	0	0	0	0	0	0	0	0	0	0
	20:2	24:0	20:2/24:0	0	0	0	0	0	0	0	0	0	0	0	0	0	0	0	0	0	0	0	0	0	0	0	0	0	0	0	0	0	0	0	0	0	0	0	0	0	0	0	0	0	0	0	0	0	0
	20:2	24:1	20:2/24:1	0	0	0	0	0	0	0	0	0	0	0	0	0	0	0	0	0	0	0	0	0	0	0	0	0	0	0	0	0	0	0	0	0	0	0	0	0	0	0	0	0	0	0	0	0	0
	20:2	24:2	20:2/24:2	0	0	0	0	0	0	0	0	0	0	0	0	0	0	0	0	0	0	0	0	0	0	0	0	0	0	0	0	0	0	0	0	0	0	0	0	0	0	0	0	0	0	0	0	0	0
	20:2	24:3	20:2/24:3	0	0	0	0	0	0	0	0	0	0	0	0	0	0	0	0	0	0	0	0	0	0	0	0	0	0	0	0	0	0	0	0	0	0	0	0	0	0	0	0	0	0	0	0	0	0
	20:2	26:0	20:2/26:0	0	0	0	0	0	0	0	0	0	0	0	0	0	0	0	0	0	0	0	0	0	0	0	0	0	0	0	0	0	0	0	0	0	0	0	0	0	0	0	0	0	0	0	0	0	0
	20:2	26:1	20:2/26:1	0	0	0	0	0	0	0	0	0	0	0	0	0	0	0	0	0	0	0	0	0	0	0	0	0	0	0	0	0	0	0	0	0	0	0	0	0	0	0	0	0	0	0	0	0	0
	20:3	16:0	20:3/16:0	0	0	0	0	0	0	0	0	0	0	0	0	0	0	0	143.393	0.189327	0.0761285	0	0	0	0	0	0	0	0	0	0	0	0	0	0	0	0	0	0	0	0	0	0	0	0	0	0	0	0
	20:3	16:1	20:3/16:1	0	0	0	0	0	0	0	0	0	0	0	0	0	0	0	0	0	0	0	0	0	0	0	0	0	0	0	0	0	0	0	0	0	0	0	0	0	0	0	0	0	0	0	0	0	0
	20:3	16:2	20:3/16:2	0	0	0	0	0	0	0	0	0	0	0	0	0	0	0	0	0	0	0	0	0	0	0	0	0	0	0	0	0	0	0	0	0	0	0	0	0	0	0	0	0	0	0	0	0	0
	20:3	16:3	20:3/16:3	0	0	0	0	0	0	0	0	0	0	0	0	0	0	0	0	0	0	0	0	0	0	0	0	0	0	0	0	0	0	0	0	0	0	0	0	0	0	0	0	0	0	0	0	0	0
	20:3	18:0	20:3/18:0	0	0	0	0	0	0	0	0	0	0	0	0	0	0	0	0	0	0	0	0	0	0	0	0	0	0	0	0	0	0	0	0	0	0	0	0	0	0	0	0	0	0	0	0	0	0
	20:3	18:1	20:3/18:1	0	0	0	0	0	0	0	0	0	0	0	0	0	0	0	175.268	0.231413	0.0976145	0	0	0	0	0	0	0	0	0	0	0	0	0	0	0	0	0	0	0	0	0	0	0	0	0	0	0	0
	20:3	18:2	20:3/18:2	0	0	0	0	0	0	0	0	0	0	0	0	0	0	0	0	0	0	0	0	0	0	0	0	0	0	0	0	0	0	0	0	0	0	0	0	0	0	0	0	0	0	0	0	0	0
	20:3	18:3	20:3/18:3	0	0	0	0	0	0	0	0	0	0	0	0	0	0	0	0	0	0	0	0	0	0	0	0	0	0	0	0	0	0	0	0	0	0	0	0	0	0	0	0	0	0	0	0	0	0
	20:3	20:0	20:3/20:0	0	0	0	0	0	0	0	0	0	0	0	0	0	0	0	0	0	0	0	0	0	0	0	0	0	0	0	0	0	0	0	0	0	0	0	0	0	0	0	0	0	0	0	0	0	0
	20:3	20:1	20:3/20:1	0	0	0	0	0	0	0	0	0	0	0	0	0	0	0	269.714	0.356114	0.157783	0	0	0	0	0	0	0	0	0	0	0	0	0	0	0	0	0	0	0	0	0	0	0	0	0	0	0	0
	20:3	20:2	20:3/20:2	0	0	0	0	0	0	0	0	0	0	0	0	0	0	0	0	0	0	0	0	0	0	0	0	0	0	0	0	0	0	0	0	0	0	0	0	0	0	0	0	0	0	0	0	0	0
	20:3	20:3	20:3/20:3	0	0	0	0	0	0	0	0	0	0	0	0	0	0	0	0	0	0	0	0	0	0	0	0	0	0	0	0	0	0	0	0	0	0	0	0	0	0	0	0	0	0	0	0	0	0
	20:3	22:0	20:3/22:0	0	0	0	0	0	0	0	0	0	0	0	0	0	0	0	0	0	0	0	0	0	0	0	0	0	0	0	0	0	0	0	0	0	0	0	0	0	0	0	0	0	0	0	0	0	0
	20:3	22:1	20:3/22:1	0	0	0	0	0	0	0	0	0	0	0	0	0	0	0	0	0	0	0	0	0	0	0	0	0	0	0	0	0	0	0	0	0	0	0	0	0	0	0	0	0	0	0	0	0	0
	20:3	22:2	20:3/22:2	0	0	0	0	0	0	0	0	0	0	0	0	0	0	0	0	0	0	0	0	0	0	0	0	0	0	0	0	0	0	0	0	0	0	0	0	0	0	0	0	0	0	0	0	0	0
	20:3	22:3	20:3/22:3	0	0	0	0	0	0	0	0	0	0	0	0	0	0	0	0	0	0	0	0	0	0	0	0	0	0	0	0	0	0	0	0	0	0	0	0	0	0	0	0	0	0	0	0	0	0
	20:3	24:0	20:3/24:0	0	0	0	0	0	0	0	0	0	0	0	0	0	0	0	0	0	0	0	0	0	0	0	0	0	0	0	0	0	0	0	0	0	0	0	0	0	0	0	0	0	0	0	0	0	0
	20:3	24:1	20:3/24:1	0	0	0	0	0	0	0	0	0	0	0	0	0	0	0	0	0	0	0	0	0	0	0	0	0	0	0	0	0	0	0	0	0	0	0	0	0	0	0	0	0	0	0	0	0	0
	20:3	24:2	20:3/24:2	0	0	0	0	0	0	0	0	0	0	0	0	0	0	0	0	0	0	0	0	0	0	0	0	0	0	0	0	0	0	0	0	0	0	0	0	0	0	0	0	0	0	0	0	0	0
	20:3	24:3	20:3/24:3	0	0	0	0	0	0	0	0	0	0	0	0	0	0	0	0	0	0	0	0	0	0	0	0	0	0	0	0	0	0	0	0	0	0	0	0	0	0	0	0	0	0	0	0	0	0
	20:3	26:0	20:3/26:0	0	0	0	0	0	0	0	0	0	0	0	0	0	0	0	0	0	0	0	0	0	0	0	0	0	0	0	0	0	0	0	0	0	0	0	0	0	0	0	0	0	0	0	0	0	0
	20:3	26:1	20:3/26:1	0	0	0	0	0	0	0	0	0	0	0	0	0	0	0	0	0	0	0	0	0	0	0	0	0	0	0	0	0	0	0	0	0	0	0	0	0	0	0	0	0	0	0	0	0	0
	22:0	16:0	22:0/16:0	0	0	0	0	0	0	0	0	0	0	0	0	0	0	0	15.1684	0.0200275	0.00857031	20.63	0.026854	0.0116561	0	0	0	0	0	0	0	0	0	0	0	0	0	0	0	0	0	0	0	0	0	0	0	0	0
	22:0	16:1	22:0/16:1	31.3724	0.149928	0.0176625	18.9801	0.334232	0.0106857	125.55	0.315748	0.0706836	0	0	0	62.6359	0.161442	0.0352636	109.921	0.145133	0.0618847	118.822	0.154671	0.0668962	53.0484	0.257627	0.0298659	51.3572	0.191509	0.0289137	61.9868	0.272795	0.0348981	0	0	0	0	0	0	0	0	0	0	0	0	0	0	0	0
	22:0	16:2	22:0/16:2	29.3941	0.140473	0.0164894	12.2789	0.216226	0.00688818	48.4369	0.121815	0.027172	0	0	0	60.0352	0.154739	0.0336784	98.8697	0.130541	0.0554636	132.941	0.173048	0.0745766	0	0	0	27.4963	0.102533	0.0154248	0	0	0	0	0	0	0	0	0	0	0	0	0	0	0	41.8882	0.212595	0.0234983	0
	22:0	16:3	22:0/16:3	0	0	0	0	0	0	0	0	0	0	0	0	0	0	0	33.9865	0.0448736	0.0189971	36.6733	0.0477375	0.0204989	0	0	0	0	0	0	0	0	0	0	0	0	0	0	0	0	0	0	0	0	0	0	0	0	0
	22:0	18:0	22:0/18:0	0	0	0	0	0	0	0	0	0	27.4279	0.230226	0.0162665	0	0	0	0	0	0	0	0	0	0	0	0	0	0	0	0	0	0	0	0	0	0	0	0	0	0	0	0	0	0	0	0	0	24.9426
	22:0	18:1	22:0/18:1	47.0127	0.224672	0.0277867	12.9171	0.227464	0.00763457	87.7283	0.22063	0.0518515	0	0	0	65.4109	0.168594	0.0386608	108.284	0.142971	0.0640007	258.294	0.33622	0.152664	0	0	0	69.5909	0.259502	0.0411314	42.7556	0.188162	0.0252705	0	0	0	0	0	0	27.213	0.572128	0.0160842	0	0	0	39.5904	0.200933	0.0233998	62.1542
	22:0	18:2	22:0/18:2	15.1956	0.0726193	0.00895068	0	0	0	51.3726	0.129198	0.03026	0	0	0	0	0	0	66.2351	0.0874527	0.0390145	102.284	0.133143	0.0602485	0	0	0	15.2042	0.0566959	0.00895571	0	0	0	0	0	0	0	0	0	0	0	0	0	0	0	0	0	0	0
	22:0	18:3	22:0/18:3	0	0	0	0	0	0	0	0	0	0	0	0	0	0	0	31.0149	0.0409501	0.0182062	52.1449	0.0678769	0.0306098	0	0	0	0	0	0	0	0	0	0	0	0	0	0	0	0	0	0	0	0	0	0	0	0	0
	22:0	20:0	22:0/20:0	0	0	0	0	0	0	0	0	0	0	0	0	0	0	0	0	0	0	0	0	0	0	0	0	0	0	0	0	0	0	0	0	0	0	0	0	0	0	0	0	0	0	0	0	0	0
	22:0	20:1	22:0/20:1	34.7854	0.166238	0.0215356	27.3113	0.48094	0.0169084	134.32	0.337804	0.0831573	0	0	0	52.513	0.135351	0.0325108	163.788	0.216255	0.101401	147.846	0.192451	0.0915315	85.7731	0.416553	0.0531021	73.9	0.275571	0.0457514	66.3355	0.291933	0.0410682	29.2049	0.332821	0.0180808	0	0	0	0	0	0	0	0	0	0	0	0	0
	22:0	20:2	22:0/20:2	0	0	0	0	0	0	45.2272	0.113743	0.0279089	0	0	0	0	0	0	48.2913	0.0637609	0.0297998	0	0	0	0	0	0	20.2944	0.0756774	0.0125234	0	0	0	0	0	0	0	0	0	0	0	0	0	0	0	0	0	0	0
	22:0	20:3	22:0/20:3	0	0	0	0	0	0	0	0	0	0	0	0	0	0	0	0	0	0	0	0	0	0	0	0	0	0	0	0	0	0	0	0	0	0	0	0	0	0	0	0	0	0	0	0	0	0
	22:0	22:0	22:0/22:0	0	0	0	0	0	0	0	0	0	0	0	0	0	0	0	0	0	0	0	0	0	0	0	0	0	0	0	0	0	0	0	0	0	0	0	0	0	0	0	0	0	0	0	0	0	0
	22:0	22:1	22:0/22:1	0	0	0	0	0	0	0	0	0	0	0	0	0	0	0	0	0	0	0	0	0	0	0	0	0	0	0	0	0	0	0	0	0	0	0	0	0	0	0	0	0	0	0	0	0	0
	22:0	22:2	22:0/22:2	0	0	0	0	0	0	0	0	0	0	0	0	0	0	0	0	0	0	0	0	0	0	0	0	0	0	0	0	0	0	0	0	0	0	0	0	0	0	0	0	0	0	0	0	0	0
	22:0	22:3	22:0/22:3	0	0	0	0	0	0	0	0	0	0	0	0	0	0	0	0	0	0	0	0	0	0	0	0	0	0	0	0	0	0	0	0	0	0	0	0	0	0	0	0	0	0	0	0	0	0
	22:0	24:0	22:0/24:0	0	0	0	0	0	0	0	0	0	0	0	0	0	0	0	0	0	0	0	0	0	0	0	0	0	0	0	0	0	0	0	0	0	0	0	0	0	0	0	0	0	0	0	0	0	0
	22:0	24:1	22:0/24:1	0	0	0	0	0	0	0	0	0	0	0	0	0	0	0	0	0	0	0	0	0	0	0	0	0	0	0	0	0	0	0	0	0	0	0	0	0	0	0	0	0	0	0	0	0	0
	22:0	24:2	22:0/24:2	0	0	0	0	0	0	0	0	0	0	0	0	0	0	0	0	0	0	0	0	0	0	0	0	0	0	0	0	0	0	0	0	0	0	0	0	0	0	0	0	0	0	0	0	0	0
	22:0	24:3	22:0/24:3	0	0	0	0	0	0	0	0	0	82.5458	0.692878	0.0554026	0	0	0	0	0	0	0	0	0	0	0	0	0	0	0	80.0657	0.352358	0.053738	35.5216	0.404806	0.0238411	0	0	0	0	0	0	0	0	0	0	0	0	0
	22:0	26:0	22:0/26:0	0	0	0	0	0	0	0	0	0	0	0	0	0	0	0	0	0	0	0	0	0	0	0	0	0	0	0	0	0	0	0	0	0	0	0	0	0	0	0	0	0	0	0	0	0	0
	22:0	26:1	22:0/26:1	0	0	0	0	0	0	0	0	0	0	0	0	0	0	0	0	0	0	0	0	0	0	0	0	0	0	0	0	0	0	0	0	0	0	0	0	0	0	0	0	0	0	0	0	0	0
	22:1	16:0	22:1/16:0	0	0	0	0	0	0	0	0	0	0	0	0	0	0	0	0	0	0	0	0	0	0	0	0	0	0	0	0	0	0	0	0	0	0	0	0	0	0	0	0	0	0	0	0	0	0
	22:1	16:1	22:1/16:1	80.2556	0.383538	0.0450215	25.8789	0.455717	0.0145175	221.074	0.555985	0.124018	0	0	0	117.244	0.302194	0.0657715	268.51	0.354523	0.150628	345.228	0.449382	0.193665	91.6598	0.445141	0.051419	107.225	0.399838	0.0601506	88.4436	0.389228	0.0496148	45.0693	0.513613	0.0252829	0	0	0	0	0	0	0	0	0	73.2592	0.371812	0.0410967	0
	22:1	16:2	22:1/16:2	29.511	0.141032	0.0164955	0	0	0	0	0	0	0	0	0	0	0	0	115.076	0.151938	0.0643227	97.5643	0.126999	0.0545347	0	0	0	28.9944	0.108119	0.0162068	0	0	0	0	0	0	0	0	0	0	0	0	0	0	0	0	0	0	0
	22:1	16:3	22:1/16:3	0	0	0	0	0	0	0	0	0	0	0	0	0	0	0	0	0	0	0	0	0	0	0	0	0	0	0	0	0	0	0	0	0	0	0	0	0	0	0	0	0	0	0	0	0	0
	22:1	18:0	22:1/18:0	0	0	0	0	0	0	0	0	0	0	0	0	0	0	0	0	0	0	0	0	0	0	0	0	0	0	0	0	0	0	0	0	0	0	0	0	0	0	0	0	0	0	0	0	0	0
	22:1	18:1	22:1/18:1	32.3302	0.154505	0.0190435	0	0	0	78.4976	0.197415	0.0462375	0	0	0	74.969	0.19323	0.044159	141.57	0.18692	0.0833891	120.027	0.156239	0.0706997	0	0	0	54.7293	0.204084	0.0322372	0	0	0	37.1035	0.422834	0.0218551	0	0	0	0	0	0	0	0	0	0	0	0	0
	22:1	18:2	22:1/18:2	0	0	0	0	0	0	0	0	0	0	0	0	0	0	0	0	0	0	0	0	0	0	0	0	0	0	0	0	0	0	0	0	0	0	0	0	0	0	0	0	0	0	0	0	0	0
	22:1	18:3	22:1/18:3	0	0	0	0	0	0	0	0	0	0	0	0	0	0	0	0	0	0	0	0	0	0	0	0	0	0	0	0	0	0	0	0	0	0	0	0	0	0	0	0	0	0	0	0	0	0
	22:1	20:0	22:1/20:0	0	0	0	0	0	0	0	0	0	0	0	0	0	0	0	0	0	0	0	0	0	0	0	0	0	0	0	0	0	0	0	0	0	0	0	0	0	0	0	0	0	0	0	0	0	0
	22:1	20:1	22:1/20:1	65.2506	0.31183	0.0402651	39.6058	0.697442	0.0244401	254.145	0.639155	0.156829	0	0	0	173.183	0.446374	0.106868	383.295	0.506079	0.236525	143.369	0.186622	0.0884704	218.306	1.06019	0.134713	189.822	0.707843	0.117136	139.017	0.611796	0.0857853	106.043	1.20847	0.0654374	45.8326	1.24345	0.0282825	0	0	0	0	0	0	0	0	0	0
	22:1	20:2	22:1/20:2	0	0	0	0	0	0	0	0	0	0	0	0	0	0	0	0	0	0	0	0	0	0	0	0	0	0	0	0	0	0	0	0	0	0	0	0	0	0	0	0	0	0	0	0	0	0
	22:1	20:3	22:1/20:3	0	0	0	0	0	0	0	0	0	0	0	0	0	0	0	0	0	0	0	0	0	0	0	0	0	0	0	0	0	0	0	0	0	0	0	0	0	0	0	0	0	0	0	0	0	0
	22:1	22:0	22:1/22:0	0	0	0	0	0	0	0	0	0	0	0	0	0	0	0	0	0	0	0	0	0	0	0	0	0	0	0	0	0	0	0	0	0	0	0	0	0	0	0	0	0	0	0	0	0	0
	22:1	22:1	22:1/22:1	0	0	0	0	0	0	0	0	0	0	0	0	0	0	0	0	0	0	0	0	0	0	0	0	0	0	0	0	0	0	0	0	0	0	0	0	0	0	0	0	0	0	0	0	0	0
	22:1	22:2	22:1/22:2	0	0	0	0	0	0	0	0	0	0	0	0	0	0	0	0	0	0	0	0	0	0	0	0	0	0	0	0	0	0	0	0	0	0	0	0	0	0	0	0	0	0	0	0	0	0
	22:1	22:3	22:1/22:3	0	0	0	0	0	0	0	0	0	0	0	0	0	0	0	0	0	0	0	0	0	0	0	0	0	0	0	0	0	0	0	0	0	0	0	0	0	0	0	0	0	0	0	0	0	0
	22:1	24:0	22:1/24:0	0	0	0	0	0	0	0	0	0	0	0	0	0	0	0	0	0	0	0	0	0	0	0	0	0	0	0	0	0	0	0	0	0	0	0	0	0	0	0	0	0	0	0	0	0	0
	22:1	24:1	22:1/24:1	0	0	0	0	0	0	0	0	0	0	0	0	0	0	0	0	0	0	0	0	0	0	0	0	0	0	0	0	0	0	0	0	0	0	0	0	0	0	0	0	0	0	0	0	0	0
	22:1	24:2	22:1/24:2	0	0	0	0	0	0	0	0	0	0	0	0	0	0	0	0	0	0	0	0	0	0	0	0	0	0	0	0	0	0	0	0	0	0	0	0	0	0	0	0	0	0	0	0	0	0
	22:1	24:3	22:1/24:3	0	0	0	0	0	0	0	0	0	0	0	0	0	0	0	0	0	0	0	0	0	0	0	0	0	0	0	0	0	0	0	0	0	0	0	0	0	0	0	0	0	0	0	0	0	0
	22:1	26:0	22:1/26:0	0	0	0	0	0	0	0	0	0	0	0	0	0	0	0	0	0	0	0	0	0	0	0	0	0	0	0	0	0	0	0	0	0	0	0	0	0	0	0	0	0	0	0	0	0	0
	22:1	26:1	22:1/26:1	0	0	0	0	0	0	0	0	0	0	0	0	0	0	0	0	0	0	0	0	0	0	0	0	0	0	0	0	0	0	0	0	0	0	0	0	0	0	0	0	0	0	0	0	0	0
	22:2	16:0	22:2/16:0	0	0	0	0	0	0	0	0	0	0	0	0	0	0	0	0	0	0	0	0	0	0	0	0	0	0	0	0	0	0	0	0	0	0	0	0	0	0	0	0	0	0	0	0	0	0
	22:2	16:1	22:2/16:1	50.7314	0.242443	0.0283569	0	0	0	0	0	0	0	0	0	0	0	0	277.289	0.366115	0.154994	202.935	0.26416	0.113433	0	0	0	0	0	0	0	0	0	0	0	0	0	0	0	0	0	0	0	0	0	0	0	0	0
	22:2	16:2	22:2/16:2	0	0	0	0	0	0	0	0	0	0	0	0	0	0	0	0	0	0	0	0	0	0	0	0	0	0	0	0	0	0	0	0	0	0	0	0	0	0	0	0	0	0	0	0	0	0
	22:2	16:3	22:2/16:3	0	0	0	0	0	0	0	0	0	0	0	0	0	0	0	0	0	0	0	0	0	0	0	0	0	0	0	0	0	0	0	0	0	0	0	0	0	0	0	0	0	0	0	0	0	0
	22:2	18:0	22:2/18:0	0	0	0	0	0	0	0	0	0	0	0	0	0	0	0	0	0	0	0	0	0	0	0	0	0	0	0	0	0	0	0	0	0	0	0	0	0	0	0	0	0	0	0	0	0	0
	22:2	18:1	22:2/18:1	0	0	0	0	0	0	0	0	0	0	0	0	0	0	0	149.545	0.197449	0.0877849	0	0	0	0	0	0	0	0	0	0	0	0	0	0	0	0	0	0	0	0	0	0	0	0	0	0	0	0
	22:2	18:2	22:2/18:2	0	0	0	0	0	0	0	0	0	0	0	0	0	0	0	0	0	0	0	0	0	0	0	0	0	0	0	0	0	0	0	0	0	0	0	0	0	0	0	0	0	0	0	0	0	0
	22:2	18:3	22:2/18:3	0	0	0	0	0	0	0	0	0	0	0	0	0	0	0	0	0	0	0	0	0	0	0	0	0	0	0	0	0	0	0	0	0	0	0	0	0	0	0	0	0	0	0	0	0	0
	22:2	20:0	22:2/20:0	0	0	0	0	0	0	0	0	0	0	0	0	0	0	0	0	0	0	0	0	0	0	0	0	0	0	0	0	0	0	0	0	0	0	0	0	0	0	0	0	0	0	0	0	0	0
	22:2	20:1	22:2/20:1	0	0	0	0	0	0	0	0	0	0	0	0	0	0	0	0	0	0	0	0	0	0	0	0	0	0	0	0	0	0	0	0	0	0	0	0	0	0	0	0	0	0	0	0	0	0
	22:2	20:2	22:2/20:2	0	0	0	0	0	0	0	0	0	0	0	0	0	0	0	0	0	0	0	0	0	0	0	0	0	0	0	0	0	0	0	0	0	0	0	0	0	0	0	0	0	0	0	0	0	0
	22:2	20:3	22:2/20:3	0	0	0	0	0	0	0	0	0	0	0	0	0	0	0	0	0	0	0	0	0	0	0	0	0	0	0	0	0	0	0	0	0	0	0	0	0	0	0	0	0	0	0	0	0	0
	22:2	22:0	22:2/22:0	0	0	0	0	0	0	0	0	0	0	0	0	0	0	0	0	0	0	0	0	0	0	0	0	0	0	0	0	0	0	0	0	0	0	0	0	0	0	0	0	0	0	0	0	0	0
	22:2	22:1	22:2/22:1	0	0	0	0	0	0	0	0	0	0	0	0	0	0	0	0	0	0	0	0	0	0	0	0	0	0	0	0	0	0	0	0	0	0	0	0	0	0	0	0	0	0	0	0	0	0
	22:2	22:2	22:2/22:2	0	0	0	0	0	0	0	0	0	0	0	0	0	0	0	0	0	0	0	0	0	0	0	0	0	0	0	0	0	0	0	0	0	0	0	0	0	0	0	0	0	0	0	0	0	0
	22:2	22:3	22:2/22:3	0	0	0	0	0	0	0	0	0	0	0	0	0	0	0	0	0	0	0	0	0	0	0	0	0	0	0	0	0	0	0	0	0	0	0	0	0	0	0	0	0	0	0	0	0	0
	22:2	24:0	22:2/24:0	0	0	0	0	0	0	0	0	0	0	0	0	0	0	0	0	0	0	0	0	0	0	0	0	0	0	0	0	0	0	0	0	0	0	0	0	0	0	0	0	0	0	0	0	0	0
	22:2	24:1	22:2/24:1	0	0	0	0	0	0	0	0	0	0	0	0	0	0	0	0	0	0	0	0	0	0	0	0	0	0	0	0	0	0	0	0	0	0	0	0	0	0	0	0	0	0	0	0	0	0
	22:2	24:2	22:2/24:2	0	0	0	0	0	0	0	0	0	0	0	0	0	0	0	0	0	0	0	0	0	0	0	0	0	0	0	0	0	0	0	0	0	0	0	0	0	0	0	0	0	0	0	0	0	0
	22:2	24:3	22:2/24:3	0	0	0	0	0	0	0	0	0	0	0	0	0	0	0	0	0	0	0	0	0	0	0	0	0	0	0	0	0	0	0	0	0	0	0	0	0	0	0	0	0	0	0	0	0	0
	22:2	26:0	22:2/26:0	0	0	0	0	0	0	0	0	0	0	0	0	0	0	0	0	0	0	0	0	0	0	0	0	0	0	0	0	0	0	0	0	0	0	0	0	0	0	0	0	0	0	0	0	0	0
	22:2	26:1	22:2/26:1	0	0	0	0	0	0	0	0	0	0	0	0	0	0	0	0	0	0	0	0	0	0	0	0	0	0	0	0	0	0	0	0	0	0	0	0	0	0	0	0	0	0	0	0	0	0
	22:3	16:0	22:3/16:0	0	0	0	0	0	0	0	0	0	0	0	0	0	0	0	0	0	0	0	0	0	0	0	0	0	0	0	0	0	0	0	0	0	0	0	0	0	0	0	0	0	0	0	0	0	0
	22:3	16:1	22:3/16:1	0	0	0	0	0	0	0	0	0	0	0	0	0	0	0	0	0	0	0	0	0	0	0	0	0	0	0	0	0	0	0	0	0	0	0	0	0	0	0	0	0	0	0	0	0	0
	22:3	16:2	22:3/16:2	0	0	0	0	0	0	0	0	0	0	0	0	0	0	0	0	0	0	0	0	0	0	0	0	0	0	0	0	0	0	0	0	0	0	0	0	0	0	0	0	0	0	0	0	0	0
	22:3	16:3	22:3/16:3	0	0	0	0	0	0	0	0	0	0	0	0	0	0	0	0	0	0	0	0	0	0	0	0	0	0	0	0	0	0	0	0	0	0	0	0	0	0	0	0	0	0	0	0	0	0
	22:3	18:0	22:3/18:0	0	0	0	0	0	0	0	0	0	0	0	0	0	0	0	0	0	0	0	0	0	0	0	0	0	0	0	0	0	0	0	0	0	0	0	0	0	0	0	0	0	0	0	0	0	0
	22:3	18:1	22:3/18:1	0	0	0	0	0	0	0	0	0	0	0	0	0	0	0	0	0	0	0	0	0	0	0	0	0	0	0	0	0	0	0	0	0	0	0	0	0	0	0	0	0	0	0	0	0	0
	22:3	18:2	22:3/18:2	0	0	0	0	0	0	0	0	0	0	0	0	0	0	0	0	0	0	0	0	0	0	0	0	0	0	0	0	0	0	0	0	0	0	0	0	0	0	0	0	0	0	0	0	0	0
	22:3	18:3	22:3/18:3	0	0	0	0	0	0	0	0	0	0	0	0	0	0	0	0	0	0	0	0	0	0	0	0	0	0	0	0	0	0	0	0	0	0	0	0	0	0	0	0	0	0	0	0	0	0
	22:3	20:0	22:3/20:0	0	0	0	0	0	0	0	0	0	0	0	0	0	0	0	0	0	0	0	0	0	0	0	0	0	0	0	0	0	0	0	0	0	0	0	0	0	0	0	0	0	0	0	0	0	0
	22:3	20:1	22:3/20:1	0	0	0	0	0	0	0	0	0	0	0	0	0	0	0	0	0	0	0	0	0	0	0	0	0	0	0	0	0	0	0	0	0	0	0	0	0	0	0	0	0	0	0	0	0	0
	22:3	20:2	22:3/20:2	0	0	0	0	0	0	0	0	0	0	0	0	0	0	0	0	0	0	0	0	0	0	0	0	0	0	0	0	0	0	0	0	0	0	0	0	0	0	0	0	0	0	0	0	0	0
	22:3	20:3	22:3/20:3	0	0	0	0	0	0	0	0	0	0	0	0	0	0	0	0	0	0	0	0	0	0	0	0	0	0	0	0	0	0	0	0	0	0	0	0	0	0	0	0	0	0	0	0	0	0
	22:3	22:0	22:3/22:0	0	0	0	0	0	0	0	0	0	0	0	0	0	0	0	0	0	0	0	0	0	0	0	0	0	0	0	0	0	0	0	0	0	0	0	0	0	0	0	0	0	0	0	0	0	0
	22:3	22:1	22:3/22:1	0	0	0	0	0	0	0	0	0	0	0	0	0	0	0	0	0	0	0	0	0	0	0	0	0	0	0	0	0	0	0	0	0	0	0	0	0	0	0	0	0	0	0	0	0	0
	22:3	22:2	22:3/22:2	0	0	0	0	0	0	0	0	0	0	0	0	0	0	0	0	0	0	0	0	0	0	0	0	0	0	0	0	0	0	0	0	0	0	0	0	0	0	0	0	0	0	0	0	0	0
	22:3	22:3	22:3/22:3	0	0	0	0	0	0	0	0	0	0	0	0	0	0	0	0	0	0	0	0	0	0	0	0	0	0	0	0	0	0	0	0	0	0	0	0	0	0	0	0	0	0	0	0	0	0
	22:3	24:0	22:3/24:0	0	0	0	0	0	0	0	0	0	0	0	0	0	0	0	0	0	0	0	0	0	0	0	0	0	0	0	0	0	0	0	0	0	0	0	0	0	0	0	0	0	0	0	0	0	0
	22:3	24:1	22:3/24:1	0	0	0	0	0	0	0	0	0	0	0	0	0	0	0	0	0	0	0	0	0	0	0	0	0	0	0	0	0	0	0	0	0	0	0	0	0	0	0	0	0	0	0	0	0	0
	22:3	24:2	22:3/24:2	0	0	0	0	0	0	0	0	0	0	0	0	0	0	0	0	0	0	0	0	0	0	0	0	0	0	0	0	0	0	0	0	0	0	0	0	0	0	0	0	0	0	0	0	0	0
	22:3	24:3	22:3/24:3	0	0	0	0	0	0	0	0	0	0	0	0	0	0	0	0	0	0	0	0	0	0	0	0	0	0	0	0	0	0	0	0	0	0	0	0	0	0	0	0	0	0	0	0	0	0
	22:3	26:0	22:3/26:0	0	0	0	0	0	0	0	0	0	0	0	0	0	0	0	0	0	0	0	0	0	0	0	0	0	0	0	0	0	0	0	0	0	0	0	0	0	0	0	0	0	0	0	0	0	0
	22:3	26:1	22:3/26:1	0	0	0	0	0	0	0	0	0	0	0	0	0	0	0	0	0	0	0	0	0	0	0	0	0	0	0	0	0	0	0	0	0	0	0	0	0	0	0	0	0	0	0	0	0	0
	24:0	16:0	24:0/16:0	0	0	0	0	0	0	0	0	0	0	0	0	0	0	0	0	0	0	0	0	0	0	0	0	0	0	0	0	0	0	0	0	0	0	0	0	0	0	0	0	0	0	0	0	0	0
	24:0	16:1	24:0/16:1	26.4831	0.126562	0.0156527	17.069	0.300577	0.0100885	94.582	0.237867	0.0559024	0	0	0	38.9525	0.100399	0.0230227	100.99	0.133341	0.0596898	76.3465	0.0993801	0.0451243	54.1536	0.262994	0.0320073	43.3773	0.161753	0.025638	0	0	0	23.2213	0.264631	0.0137249	0	0	0	0	0	0	0	0	0	0	0	0	0
	24:0	16:2	24:0/16:2	10.9639	0.0523962	0.00645808	0	0	0	42.3824	0.106588	0.0249645	0	0	0	0	0	0	58.8757	0.0777357	0.0346795	34.7633	0.0452512	0.0204766	0	0	0	20.7595	0.0774117	0.012228	0	0	0	0	0	0	0	0	0	0	0	0	0	0	0	0	0	0	0
	24:0	16:3	24:0/16:3	0	0	0	0	0	0	0	0	0	0	0	0	0	0	0	0	0	0	0	0	0	0	0	0	0	0	0	0	0	0	0	0	0	0	0	0	0	0	0	0	0	0	0	0	0	0
	24:0	18:0	24:0/18:0	0	0	0	0	0	0	0	0	0	0	0	0	0	0	0	0	0	0	0	0	0	0	0	0	0	0	0	0	0	0	0	0	0	0	0	0	0	0	0	0	0	0	0	0	0	0
	24:0	18:1	24:0/18:1	0	0	0	0	0	0	0	0	0	0	0	0	0	0	0	0	0	0	0	0	0	0	0	0	16.8823	0.0629537	0.0104518	0	0	0	0	0	0	0	0	0	0	0	0	0	0	0	0	0	0	0
	24:0	18:2	24:0/18:2	0	0	0	0	0	0	0	0	0	0	0	0	0	0	0	28.4382	0.0375481	0.0175488	0	0	0	0	0	0	0	0	0	0	0	0	0	0	0	0	0	0	0	0	0	0	0	0	0	0	0	0
	24:0	18:3	24:0/18:3	0	0	0	0	0	0	0	0	0	0	0	0	0	0	0	0	0	0	0	0	0	0	0	0	0	0	0	0	0	0	0	0	0	0	0	0	0	0	0	0	0	0	0	0	0	0
	24:0	20:0	24:0/20:0	0	0	0	0	0	0	0	0	0	0	0	0	0	0	0	0	0	0	0	0	0	0	0	0	0	0	0	0	0	0	0	0	0	0	0	0	0	0	0	0	0	0	0	0	0	0
	24:0	20:1	24:0/20:1	0	0	0	0	0	0	0	0	0	0	0	0	0	0	0	0	0	0	0	0	0	0	0	0	0	0	0	0	0	0	0	0	0	0	0	0	0	0	0	0	0	0	0	0	0	0
	24:0	20:2	24:0/20:2	0	0	0	0	0	0	0	0	0	0	0	0	0	0	0	0	0	0	0	0	0	0	0	0	0	0	0	0	0	0	0	0	0	0	0	0	0	0	0	0	0	0	0	0	0	0
	24:0	20:3	24:0/20:3	0	0	0	0	0	0	0	0	0	0	0	0	0	0	0	0	0	0	0	0	0	0	0	0	0	0	0	0	0	0	0	0	0	0	0	0	0	0	0	0	0	0	0	0	0	0
	24:0	22:0	24:0/22:0	0	0	0	0	0	0	0	0	0	0	0	0	0	0	0	0	0	0	0	0	0	0	0	0	0	0	0	0	0	0	0	0	0	0	0	0	0	0	0	0	0	0	0	0	0	0
	24:0	22:1	24:0/22:1	0	0	0	0	0	0	0	0	0	0	0	0	0	0	0	0	0	0	0	0	0	0	0	0	0	0	0	0	0	0	0	0	0	0	0	0	0	0	0	0	0	0	0	0	0	0
	24:0	22:2	24:0/22:2	0	0	0	0	0	0	0	0	0	0	0	0	0	0	0	0	0	0	0	0	0	0	0	0	0	0	0	0	0	0	0	0	0	0	0	0	0	0	0	0	0	0	0	0	0	0
	24:0	22:3	24:0/22:3	0	0	0	0	0	0	0	0	0	0	0	0	0	0	0	0	0	0	0	0	0	0	0	0	0	0	0	0	0	0	0	0	0	0	0	0	0	0	0	0	0	0	0	0	0	0
	24:0	24:0	24:0/24:0	0	0	0	0	0	0	0	0	0	0	0	0	0	0	0	0	0	0	0	0	0	0	0	0	0	0	0	0	0	0	0	0	0	0	0	0	0	0	0	0	0	0	0	0	0	0
	24:0	24:1	24:0/24:1	0	0	0	0	0	0	0	0	0	0	0	0	0	0	0	0	0	0	0	0	0	0	0	0	0	0	0	0	0	0	0	0	0	0	0	0	0	0	0	0	0	0	0	0	0	0
	24:0	24:2	24:0/24:2	0	0	0	0	0	0	0	0	0	0	0	0	0	0	0	0	0	0	0	0	0	0	0	0	0	0	0	0	0	0	0	0	0	0	0	0	0	0	0	0	0	0	0	0	0	0
	24:0	24:3	24:0/24:3	0	0	0	0	0	0	0	0	0	0	0	0	0	0	0	0	0	0	0	0	0	0	0	0	0	0	0	0	0	0	0	0	0	0	0	0	0	0	0	0	0	0	0	0	0	0
	24:0	26:0	24:0/26:0	0	0	0	0	0	0	0	0	0	0	0	0	0	0	0	0	0	0	0	0	0	0	0	0	0	0	0	0	0	0	0	0	0	0	0	0	0	0	0	0	0	0	0	0	0	0
	24:0	26:1	24:0/26:1	0	0	0	0	0	0	0	0	0	0	0	0	0	0	0	0	0	0	0	0	0	0	0	0	0	0	0	0	0	0	0	0	0	0	0	0	0	0	0	0	0	0	0	0	0	0
	24:1	16:0	24:1/16:0	0	0	0	0	0	0	0	0	0	0	0	0	0	0	0	0	0	0	0	0	0	0	0	0	0	0	0	0	0	0	0	0	0	0	0	0	0	0	0	0	0	0	0	0	0	0
	24:1	16:1	24:1/16:1	39.3106	0.187864	0.0231551	25.5926	0.450674	0.0150748	160.675	0.404085	0.0946423	0	0	0	105.22	0.2712	0.0619775	194.785	0.257181	0.114734	127.689	0.166212	0.0752125	95.2404	0.46253	0.0560995	77.6263	0.289466	0.0457243	85.6955	0.377134	0.0504772	49.7187	0.566598	0.0292858	0	0	0	0	0	0	0	0	0	0	0	0	0
	24:1	16:2	24:1/16:2	0	0	0	0	0	0	0	0	0	0	0	0	0	0	0	0	0	0	0	0	0	0	0	0	0	0	0	0	0	0	0	0	0	0	0	0	0	0	0	0	0	0	0	0	0	0
	24:1	16:3	24:1/16:3	0	0	0	0	0	0	0	0	0	0	0	0	0	0	0	0	0	0	0	0	0	0	0	0	0	0	0	0	0	0	0	0	0	0	0	0	0	0	0	0	0	0	0	0	0	0
	24:1	18:0	24:1/18:0	0	0	0	0	0	0	0	0	0	0	0	0	0	0	0	0	0	0	0	0	0	0	0	0	0	0	0	0	0	0	0	0	0	0	0	0	0	0	0	0	0	0	0	0	0	0
	24:1	18:1	24:1/18:1	19.8752	0.0949827	0.0122646	0	0	0	0	0	0	0	0	0	0	0	0	100.436	0.132609	0.0619772	72.9876	0.0950078	0.0450395	0	0	0	35.9123	0.133916	0.0221609	0	0	0	0	0	0	0	0	0	0	0	0	0	0	0	0	0	0	0
	24:1	18:2	24:1/18:2	0	0	0	0	0	0	0	0	0	0	0	0	0	0	0	0	0	0	0	0	0	0	0	0	0	0	0	0	0	0	0	0	0	0	0	0	0	0	0	0	0	0	0	0	0	0
	24:1	18:3	24:1/18:3	0	0	0	0	0	0	0	0	0	0	0	0	0	0	0	0	0	0	0	0	0	0	0	0	0	0	0	0	0	0	0	0	0	0	0	0	0	0	0	0	0	0	0	0	0	0
	24:1	20:0	24:1/20:0	0	0	0	0	0	0	0	0	0	0	0	0	0	0	0	0	0	0	0	0	0	0	0	0	0	0	0	0	0	0	0	0	0	0	0	0	0	0	0	0	0	0	0	0	0	0
	24:1	20:1	24:1/20:1	0	0	0	0	0	0	0	0	0	0	0	0	0	0	0	0	0	0	0	0	0	0	0	0	0	0	0	0	0	0	0	0	0	0	0	0	0	0	0	0	0	0	0	0	0	0
	24:1	20:2	24:1/20:2	0	0	0	0	0	0	0	0	0	0	0	0	0	0	0	0	0	0	0	0	0	0	0	0	0	0	0	0	0	0	0	0	0	0	0	0	0	0	0	0	0	0	0	0	0	0
	24:1	20:3	24:1/20:3	0	0	0	0	0	0	0	0	0	0	0	0	0	0	0	0	0	0	0	0	0	0	0	0	0	0	0	0	0	0	0	0	0	0	0	0	0	0	0	0	0	0	0	0	0	0
	24:1	22:0	24:1/22:0	0	0	0	0	0	0	0	0	0	0	0	0	0	0	0	0	0	0	0	0	0	0	0	0	0	0	0	0	0	0	0	0	0	0	0	0	0	0	0	0	0	0	0	0	0	0
	24:1	22:1	24:1/22:1	0	0	0	0	0	0	0	0	0	0	0	0	0	0	0	0	0	0	0	0	0	0	0	0	0	0	0	0	0	0	0	0	0	0	0	0	0	0	0	0	0	0	0	0	0	0
	24:1	22:2	24:1/22:2	0	0	0	0	0	0	0	0	0	0	0	0	0	0	0	0	0	0	0	0	0	0	0	0	0	0	0	0	0	0	0	0	0	0	0	0	0	0	0	0	0	0	0	0	0	0
	24:1	22:3	24:1/22:3	0	0	0	0	0	0	0	0	0	0	0	0	0	0	0	0	0	0	0	0	0	0	0	0	0	0	0	0	0	0	0	0	0	0	0	0	0	0	0	0	0	0	0	0	0	0
	24:1	24:0	24:1/24:0	0	0	0	0	0	0	0	0	0	0	0	0	0	0	0	0	0	0	0	0	0	0	0	0	0	0	0	0	0	0	0	0	0	0	0	0	0	0	0	0	0	0	0	0	0	0
	24:1	24:1	24:1/24:1	0	0	0	0	0	0	0	0	0	0	0	0	0	0	0	0	0	0	0	0	0	0	0	0	0	0	0	0	0	0	0	0	0	0	0	0	0	0	0	0	0	0	0	0	0	0
	24:1	24:2	24:1/24:2	0	0	0	0	0	0	0	0	0	0	0	0	0	0	0	0	0	0	0	0	0	0	0	0	0	0	0	0	0	0	0	0	0	0	0	0	0	0	0	0	0	0	0	0	0	0
	24:1	24:3	24:1/24:3	0	0	0	0	0	0	0	0	0	0	0	0	0	0	0	0	0	0	0	0	0	0	0	0	0	0	0	0	0	0	0	0	0	0	0	0	0	0	0	0	0	0	0	0	0	0
	24:1	26:0	24:1/26:0	0	0	0	0	0	0	0	0	0	0	0	0	0	0	0	0	0	0	0	0	0	0	0	0	0	0	0	0	0	0	0	0	0	0	0	0	0	0	0	0	0	0	0	0	0	0
	24:1	26:1	24:1/26:1	0	0	0	0	0	0	0	0	0	0	0	0	0	0	0	0	0	0	0	0	0	0	0	0	0	0	0	0	0	0	0	0	0	0	0	0	0	0	0	0	0	0	0	0	0	0
	24:2	16:0	24:2/16:0	0	0	0	0	0	0	0	0	0	0	0	0	0	0	0	0	0	0	0	0	0	0	0	0	0	0	0	0	0	0	0	0	0	0	0	0	0	0	0	0	0	0	0	0	0	0
	24:2	16:1	24:2/16:1	0	0	0	0	0	0	0	0	0	0	0	0	0	0	0	0	0	0	0	0	0	0	0	0	0	0	0	0	0	0	0	0	0	0	0	0	0	0	0	0	0	0	0	0	0	0
	24:2	16:2	24:2/16:2	0	0	0	0	0	0	0	0	0	0	0	0	0	0	0	0	0	0	0	0	0	0	0	0	0	0	0	0	0	0	0	0	0	0	0	0	0	0	0	0	0	0	0	0	0	0
	24:2	16:3	24:2/16:3	0	0	0	0	0	0	0	0	0	0	0	0	0	0	0	0	0	0	0	0	0	0	0	0	0	0	0	0	0	0	0	0	0	0	0	0	0	0	0	0	0	0	0	0	0	0
	24:2	18:0	24:2/18:0	0	0	0	0	0	0	0	0	0	0	0	0	0	0	0	0	0	0	0	0	0	0	0	0	0	0	0	0	0	0	0	0	0	0	0	0	0	0	0	0	0	0	0	0	0	0
	24:2	18:1	24:2/18:1	0	0	0	0	0	0	0	0	0	0	0	0	0	0	0	0	0	0	0	0	0	0	0	0	0	0	0	0	0	0	0	0	0	0	0	0	0	0	0	0	0	0	0	0	0	0
	24:2	18:2	24:2/18:2	0	0	0	0	0	0	0	0	0	0	0	0	0	0	0	0	0	0	0	0	0	0	0	0	0	0	0	0	0	0	0	0	0	0	0	0	0	0	0	0	0	0	0	0	0	0
	24:2	18:3	24:2/18:3	0	0	0	0	0	0	0	0	0	0	0	0	0	0	0	0	0	0	0	0	0	0	0	0	0	0	0	0	0	0	0	0	0	0	0	0	0	0	0	0	0	0	0	0	0	0
	24:2	20:0	24:2/20:0	0	0	0	0	0	0	0	0	0	0	0	0	0	0	0	0	0	0	0	0	0	0	0	0	0	0	0	0	0	0	0	0	0	0	0	0	0	0	0	0	0	0	0	0	0	0
	24:2	20:1	24:2/20:1	0	0	0	0	0	0	0	0	0	0	0	0	0	0	0	0	0	0	0	0	0	0	0	0	0	0	0	0	0	0	0	0	0	0	0	0	0	0	0	0	0	0	0	0	0	0
	24:2	20:2	24:2/20:2	0	0	0	0	0	0	0	0	0	0	0	0	0	0	0	0	0	0	0	0	0	0	0	0	0	0	0	0	0	0	0	0	0	0	0	0	0	0	0	0	0	0	0	0	0	0
	24:2	20:3	24:2/20:3	0	0	0	0	0	0	0	0	0	0	0	0	0	0	0	0	0	0	0	0	0	0	0	0	0	0	0	0	0	0	0	0	0	0	0	0	0	0	0	0	0	0	0	0	0	0
	24:2	22:0	24:2/22:0	0	0	0	0	0	0	0	0	0	0	0	0	0	0	0	0	0	0	0	0	0	0	0	0	0	0	0	0	0	0	0	0	0	0	0	0	0	0	0	0	0	0	0	0	0	0
	24:2	22:1	24:2/22:1	0	0	0	0	0	0	0	0	0	0	0	0	0	0	0	0	0	0	0	0	0	0	0	0	0	0	0	0	0	0	0	0	0	0	0	0	0	0	0	0	0	0	0	0	0	0
	24:2	22:2	24:2/22:2	0	0	0	0	0	0	0	0	0	0	0	0	0	0	0	0	0	0	0	0	0	0	0	0	0	0	0	0	0	0	0	0	0	0	0	0	0	0	0	0	0	0	0	0	0	0
	24:2	22:3	24:2/22:3	0	0	0	0	0	0	0	0	0	0	0	0	0	0	0	0	0	0	0	0	0	0	0	0	0	0	0	0	0	0	0	0	0	0	0	0	0	0	0	0	0	0	0	0	0	0
	24:2	24:0	24:2/24:0	0	0	0	0	0	0	0	0	0	0	0	0	0	0	0	0	0	0	0	0	0	0	0	0	0	0	0	0	0	0	0	0	0	0	0	0	0	0	0	0	0	0	0	0	0	0
	24:2	24:1	24:2/24:1	0	0	0	0	0	0	0	0	0	0	0	0	0	0	0	0	0	0	0	0	0	0	0	0	0	0	0	0	0	0	0	0	0	0	0	0	0	0	0	0	0	0	0	0	0	0
	24:2	24:2	24:2/24:2	0	0	0	0	0	0	0	0	0	0	0	0	0	0	0	0	0	0	0	0	0	0	0	0	0	0	0	0	0	0	0	0	0	0	0	0	0	0	0	0	0	0	0	0	0	0
	24:2	24:3	24:2/24:3	0	0	0	0	0	0	0	0	0	0	0	0	0	0	0	0	0	0	0	0	0	0	0	0	0	0	0	0	0	0	0	0	0	0	0	0	0	0	0	0	0	0	0	0	0	0
	24:2	26:0	24:2/26:0	0	0	0	0	0	0	0	0	0	0	0	0	0	0	0	0	0	0	0	0	0	0	0	0	0	0	0	0	0	0	0	0	0	0	0	0	0	0	0	0	0	0	0	0	0	0
	24:2	26:1	24:2/26:1	0	0	0	0	0	0	0	0	0	0	0	0	0	0	0	0	0	0	0	0	0	0	0	0	0	0	0	0	0	0	0	0	0	0	0	0	0	0	0	0	0	0	0	0	0	0
	24:3	16:0	24:3/16:0	0	0	0	0	0	0	0	0	0	0	0	0	0	0	0	0	0	0	0	0	0	0	0	0	0	0	0	0	0	0	0	0	0	0	0	0	0	0	0	0	0	0	0	0	0	0
	24:3	16:1	24:3/16:1	0	0	0	0	0	0	0	0	0	0	0	0	0	0	0	0	0	0	0	0	0	0	0	0	0	0	0	0	0	0	0	0	0	0	0	0	0	0	0	0	0	0	0	0	0	0
	24:3	16:2	24:3/16:2	0	0	0	0	0	0	0	0	0	0	0	0	0	0	0	0	0	0	0	0	0	0	0	0	0	0	0	0	0	0	0	0	0	0	0	0	0	0	0	0	0	0	0	0	0	0
	24:3	16:3	24:3/16:3	0	0	0	0	0	0	0	0	0	0	0	0	0	0	0	0	0	0	0	0	0	0	0	0	0	0	0	0	0	0	0	0	0	0	0	0	0	0	0	0	0	0	0	0	0	0
	24:3	18:0	24:3/18:0	0	0	0	0	0	0	0	0	0	0	0	0	0	0	0	0	0	0	0	0	0	0	0	0	0	0	0	0	0	0	0	0	0	0	0	0	0	0	0	0	0	0	0	0	0	0
	24:3	18:1	24:3/18:1	0	0	0	0	0	0	0	0	0	0	0	0	0	0	0	0	0	0	0	0	0	0	0	0	0	0	0	0	0	0	0	0	0	0	0	0	0	0	0	0	0	0	0	0	0	0
	24:3	18:2	24:3/18:2	0	0	0	0	0	0	0	0	0	0	0	0	0	0	0	0	0	0	0	0	0	0	0	0	0	0	0	0	0	0	0	0	0	0	0	0	0	0	0	0	0	0	0	0	0	0
	24:3	18:3	24:3/18:3	0	0	0	0	0	0	0	0	0	0	0	0	0	0	0	0	0	0	0	0	0	0	0	0	0	0	0	0	0	0	0	0	0	0	0	0	0	0	0	0	0	0	0	0	0	0
	24:3	20:0	24:3/20:0	0	0	0	0	0	0	0	0	0	0	0	0	0	0	0	0	0	0	0	0	0	0	0	0	0	0	0	0	0	0	0	0	0	0	0	0	0	0	0	0	0	0	0	0	0	0
	24:3	20:1	24:3/20:1	0	0	0	0	0	0	0	0	0	0	0	0	0	0	0	0	0	0	0	0	0	0	0	0	0	0	0	0	0	0	0	0	0	0	0	0	0	0	0	0	0	0	0	0	0	0
	24:3	20:2	24:3/20:2	0	0	0	0	0	0	0	0	0	0	0	0	0	0	0	0	0	0	0	0	0	0	0	0	0	0	0	0	0	0	0	0	0	0	0	0	0	0	0	0	0	0	0	0	0	0
	24:3	20:3	24:3/20:3	0	0	0	0	0	0	0	0	0	0	0	0	0	0	0	0	0	0	0	0	0	0	0	0	0	0	0	0	0	0	0	0	0	0	0	0	0	0	0	0	0	0	0	0	0	0
	24:3	22:0	24:3/22:0	41.4937	0.198297	0.0278495	0	0	0	0	0	0	841.463	7.06313	0.564768	196.081	0.505393	0.131605	0	0	0	0	0	0	0	0	0	113.533	0.423362	0.0762004	791.573	3.48361	0.531283	335.244	3.82046	0.225007	0	0	0	0	0	0	209.371	8.40404	0.140524	213.384	1.08298	0.143218	401.186
	24:3	22:1	24:3/22:1	0	0	0	0	0	0	0	0	0	0	0	0	0	0	0	0	0	0	0	0	0	0	0	0	0	0	0	0	0	0	0	0	0	0	0	0	0	0	0	0	0	0	0	0	0	0
	24:3	22:2	24:3/22:2	0	0	0	0	0	0	0	0	0	0	0	0	0	0	0	0	0	0	0	0	0	0	0	0	0	0	0	0	0	0	0	0	0	0	0	0	0	0	0	0	0	0	0	0	0	0
	24:3	22:3	24:3/22:3	0	0	0	0	0	0	0	0	0	0	0	0	0	0	0	0	0	0	227.461	0.296085	0.15129	0	0	0	0	0	0	0	0	0	0	0	0	0	0	0	0	0	0	0	0	0	0	0	0	0
	24:3	24:0	24:3/24:0	0	0	0	0	0	0	0	0	0	0	0	0	0	0	0	0	0	0	0	0	0	0	0	0	0	0	0	0	0	0	0	0	0	0	0	0	0	0	0	0	0	0	0	0	0	0
	24:3	24:1	24:3/24:1	0	0	0	0	0	0	0	0	0	0	0	0	0	0	0	0	0	0	0	0	0	0	0	0	0	0	0	0	0	0	0	0	0	0	0	0	0	0	0	0	0	0	0	0	0	0
	24:3	24:2	24:3/24:2	0	0	0	0	0	0	0	0	0	0	0	0	0	0	0	0	0	0	0	0	0	0	0	0	0	0	0	0	0	0	0	0	0	0	0	0	0	0	0	0	0	0	0	0	0	0
	24:3	24:3	24:3/24:3	0	0	0	0	0	0	0	0	0	0	0	0	0	0	0	0	0	0	0	0	0	0	0	0	0	0	0	0	0	0	0	0	0	0	0	0	0	0	0	0	0	0	0	0	0	0
	24:3	26:0	24:3/26:0	0	0	0	0	0	0	0	0	0	0	0	0	0	0	0	0	0	0	0	0	0	0	0	0	0	0	0	0	0	0	0	0	0	0	0	0	0	0	0	0	0	0	0	0	0	0
	24:3	26:1	24:3/26:1	0	0	0	0	0	0	0	0	0	0	0	0	0	0	0	0	0	0	0	0	0	0	0	0	0	0	0	0	0	0	0	0	0	0	0	0	0	0	0	0	0	0	0	0	0	0
	26:0	16:0	26:0/16:0	0	0	0	0	0	0	0	0	0	0	0	0	0	0	0	0	0	0	0	0	0	0	0	0	0	0	0	0	0	0	0	0	0	0	0	0	0	0	0	0	0	0	0	0	0	0
	26:0	16:1	26:0/16:1	0	0	0	0	0	0	0	0	0	0	0	0	0	0	0	32.0703	0.0423436	0.0198547	0	0	0	0	0	0	18.7935	0.0700806	0.0116351	0	0	0	0	0	0	0	0	0	0	0	0	0	0	0	0	0	0	0
	26:0	16:2	26:0/16:2	0	0	0	0	0	0	0	0	0	0	0	0	0	0	0	31.1211	0.0410903	0.0192043	0	0	0	0	0	0	0	0	0	0	0	0	0	0	0	0	0	0	0	0	0	0	0	0	0	0	0	0
	26:0	16:3	26:0/16:3	0	0	0	0	0	0	0	0	0	0	0	0	0	0	0	0	0	0	0	0	0	0	0	0	0	0	0	0	0	0	0	0	0	0	0	0	0	0	0	0	0	0	0	0	0	0
	26:0	18:0	26:0/18:0	0	0	0	0	0	0	0	0	0	0	0	0	0	0	0	0	0	0	0	0	0	0	0	0	0	0	0	0	0	0	0	0	0	0	0	0	0	0	0	0	0	0	0	0	0	0
	26:0	18:1	26:0/18:1	0	0	0	0	0	0	0	0	0	0	0	0	0	0	0	0	0	0	0	0	0	0	0	0	0	0	0	0	0	0	0	0	0	0	0	0	0	0	0	0	0	0	0	0	0	0
	26:0	18:2	26:0/18:2	0	0	0	0	0	0	0	0	0	0	0	0	0	0	0	0	0	0	0	0	0	0	0	0	0	0	0	0	0	0	0	0	0	0	0	0	0	0	0	0	0	0	0	0	0	0
	26:0	18:3	26:0/18:3	0	0	0	0	0	0	0	0	0	0	0	0	0	0	0	0	0	0	0	0	0	0	0	0	0	0	0	0	0	0	0	0	0	0	0	0	0	0	0	0	0	0	0	0	0	0
	26:0	20:0	26:0/20:0	0	0	0	0	0	0	0	0	0	0	0	0	0	0	0	0	0	0	0	0	0	0	0	0	0	0	0	0	0	0	0	0	0	0	0	0	0	0	0	0	0	0	0	0	0	0
	26:0	20:1	26:0/20:1	0	0	0	0	0	0	0	0	0	0	0	0	0	0	0	0	0	0	0	0	0	0	0	0	0	0	0	0	0	0	0	0	0	0	0	0	0	0	0	0	0	0	0	0	0	0
	26:0	20:2	26:0/20:2	0	0	0	0	0	0	0	0	0	0	0	0	0	0	0	0	0	0	0	0	0	0	0	0	0	0	0	0	0	0	0	0	0	0	0	0	0	0	0	0	0	0	0	0	0	0
	26:0	20:3	26:0/20:3	0	0	0	0	0	0	0	0	0	0	0	0	0	0	0	0	0	0	0	0	0	0	0	0	0	0	0	0	0	0	0	0	0	0	0	0	0	0	0	0	0	0	0	0	0	0
	26:0	22:0	26:0/22:0	0	0	0	0	0	0	0	0	0	0	0	0	0	0	0	0	0	0	0	0	0	0	0	0	0	0	0	0	0	0	0	0	0	0	0	0	0	0	0	0	0	0	0	0	0	0
	26:0	22:1	26:0/22:1	0	0	0	0	0	0	0	0	0	0	0	0	0	0	0	0	0	0	0	0	0	0	0	0	0	0	0	0	0	0	0	0	0	0	0	0	0	0	0	0	0	0	0	0	0	0
	26:0	22:2	26:0/22:2	0	0	0	0	0	0	0	0	0	0	0	0	0	0	0	0	0	0	0	0	0	0	0	0	0	0	0	0	0	0	0	0	0	0	0	0	0	0	0	0	0	0	0	0	0	0
	26:0	22:3	26:0/22:3	0	0	0	0	0	0	0	0	0	0	0	0	0	0	0	0	0	0	0	0	0	0	0	0	0	0	0	0	0	0	0	0	0	0	0	0	0	0	0	0	0	0	0	0	0	0
	26:0	24:0	26:0/24:0	0	0	0	0	0	0	0	0	0	0	0	0	0	0	0	0	0	0	0	0	0	0	0	0	0	0	0	0	0	0	0	0	0	0	0	0	0	0	0	0	0	0	0	0	0	0
	26:0	24:1	26:0/24:1	0	0	0	0	0	0	0	0	0	0	0	0	0	0	0	0	0	0	0	0	0	0	0	0	0	0	0	0	0	0	0	0	0	0	0	0	0	0	0	0	0	0	0	0	0	0
	26:0	24:2	26:0/24:2	0	0	0	0	0	0	0	0	0	0	0	0	0	0	0	0	0	0	0	0	0	0	0	0	0	0	0	0	0	0	0	0	0	0	0	0	0	0	0	0	0	0	0	0	0	0
	26:0	24:3	26:0/24:3	0	0	0	0	0	0	0	0	0	0	0	0	0	0	0	0	0	0	0	0	0	0	0	0	0	0	0	0	0	0	0	0	0	0	0	0	0	0	0	0	0	0	0	0	0	0
	26:0	26:0	26:0/26:0	0	0	0	0	0	0	0	0	0	0	0	0	0	0	0	0	0	0	0	0	0	0	0	0	0	0	0	0	0	0	0	0	0	0	0	0	0	0	0	0	0	0	0	0	0	0
	26:0	26:1	26:0/26:1	0	0	0	0	0	0	0	0	0	0	0	0	0	0	0	0	0	0	0	0	0	0	0	0	0	0	0	0	0	0	0	0	0	0	0	0	0	0	0	0	0	0	0	0	0	0
	26:1	16:0	26:1/16:0	0	0	0	0	0	0	0	0	0	0	0	0	0	0	0	0	0	0	0	0	0	0	0	0	0	0	0	0	0	0	0	0	0	0	0	0	0	0	0	0	0	0	0	0	0	0
	26:1	16:1	26:1/16:1	0	0	0	0	0	0	85.1323	0.214101	0.0525337	0	0	0	0	0	0	112.734	0.148847	0.0695662	75.5943	0.0984009	0.046648	0	0	0	53.0135	0.197686	0.0327137	0	0	0	0	0	0	0	0	0	0	0	0	0	0	0	0	0	0	0
	26:1	16:2	26:1/16:2	0	0	0	0	0	0	0	0	0	0	0	0	0	0	0	0	0	0	0	0	0	0	0	0	0	0	0	0	0	0	0	0	0	0	0	0	0	0	0	0	0	0	0	0	0	0
	26:1	16:3	26:1/16:3	0	0	0	0	0	0	0	0	0	0	0	0	0	0	0	0	0	0	0	0	0	0	0	0	0	0	0	0	0	0	0	0	0	0	0	0	0	0	0	0	0	0	0	0	0	0
	26:1	18:0	26:1/18:0	0	0	0	0	0	0	0	0	0	0	0	0	0	0	0	0	0	0	0	0	0	0	0	0	0	0	0	0	0	0	0	0	0	0	0	0	0	0	0	0	0	0	0	0	0	0
	26:1	18:1	26:1/18:1	0	0	0	0	0	0	0	0	0	0	0	0	0	0	0	0	0	0	0	0	0	0	0	0	0	0	0	0	0	0	0	0	0	0	0	0	0	0	0	0	0	0	0	0	0	0
	26:1	18:2	26:1/18:2	0	0	0	0	0	0	0	0	0	0	0	0	0	0	0	0	0	0	0	0	0	0	0	0	0	0	0	0	0	0	0	0	0	0	0	0	0	0	0	0	0	0	0	0	0	0
	26:1	18:3	26:1/18:3	0	0	0	0	0	0	0	0	0	0	0	0	0	0	0	0	0	0	0	0	0	0	0	0	0	0	0	0	0	0	0	0	0	0	0	0	0	0	0	0	0	0	0	0	0	0
	26:1	20:0	26:1/20:0	0	0	0	0	0	0	0	0	0	0	0	0	0	0	0	0	0	0	0	0	0	0	0	0	0	0	0	0	0	0	0	0	0	0	0	0	0	0	0	0	0	0	0	0	0	0
	26:1	20:1	26:1/20:1	0	0	0	0	0	0	0	0	0	0	0	0	0	0	0	0	0	0	0	0	0	0	0	0	0	0	0	0	0	0	0	0	0	0	0	0	0	0	0	0	0	0	0	0	0	0
	26:1	20:2	26:1/20:2	0	0	0	0	0	0	0	0	0	0	0	0	0	0	0	0	0	0	0	0	0	0	0	0	0	0	0	0	0	0	0	0	0	0	0	0	0	0	0	0	0	0	0	0	0	0
	26:1	20:3	26:1/20:3	0	0	0	0	0	0	0	0	0	0	0	0	0	0	0	0	0	0	0	0	0	0	0	0	0	0	0	0	0	0	0	0	0	0	0	0	0	0	0	0	0	0	0	0	0	0
	26:1	22:0	26:1/22:0	0	0	0	0	0	0	0	0	0	0	0	0	0	0	0	0	0	0	0	0	0	0	0	0	0	0	0	0	0	0	0	0	0	0	0	0	0	0	0	0	0	0	0	0	0	0
	26:1	22:1	26:1/22:1	0	0	0	0	0	0	0	0	0	0	0	0	0	0	0	0	0	0	0	0	0	0	0	0	0	0	0	0	0	0	0	0	0	0	0	0	0	0	0	0	0	0	0	0	0	0
	26:1	22:2	26:1/22:2	0	0	0	0	0	0	0	0	0	0	0	0	0	0	0	0	0	0	0	0	0	0	0	0	0	0	0	0	0	0	0	0	0	0	0	0	0	0	0	0	0	0	0	0	0	0
	26:1	22:3	26:1/22:3	0	0	0	0	0	0	0	0	0	0	0	0	0	0	0	0	0	0	0	0	0	0	0	0	0	0	0	0	0	0	0	0	0	0	0	0	0	0	0	0	0	0	0	0	0	0
	26:1	24:0	26:1/24:0	0	0	0	0	0	0	0	0	0	0	0	0	0	0	0	0	0	0	0	0	0	0	0	0	0	0	0	0	0	0	0	0	0	0	0	0	0	0	0	0	0	0	0	0	0	0
	26:1	24:1	26:1/24:1	0	0	0	0	0	0	0	0	0	0	0	0	0	0	0	0	0	0	0	0	0	0	0	0	0	0	0	0	0	0	0	0	0	0	0	0	0	0	0	0	0	0	0	0	0	0
	26:1	24:2	26:1/24:2	0	0	0	0	0	0	0	0	0	0	0	0	0	0	0	0	0	0	0	0	0	0	0	0	0	0	0	0	0	0	0	0	0	0	0	0	0	0	0	0	0	0	0	0	0	0
	26:1	24:3	26:1/24:3	0	0	0	0	0	0	0	0	0	0	0	0	0	0	0	0	0	0	0	0	0	0	0	0	0	0	0	0	0	0	0	0	0	0	0	0	0	0	0	0	0	0	0	0	0	0
	26:1	26:0	26:1/26:0	0	0	0	0	0	0	0	0	0	0	0	0	0	0	0	0	0	0	0	0	0	0	0	0	0	0	0	0	0	0	0	0	0	0	0	0	0	0	0	0	0	0	0	0	0	0
	26:1	26:1	26:1/26:1	0	0	0	0	0	0	0	0	0	0	0	0	0	0	0	0	0	0	0	0	0	0	0	0	0	0	0	0	0	0	0	0	0	0	0	0	0	0	0	0	0	0	0	0	0	0
				High Oleic
				L4FW&HO_1
				L5FW&HO_1
				L9FW&HO_1
				L13FW&HO_1
				L25FW&HO_1
				L26FW&HO_1
				MaFAR-ScWS
[truncated: 80 more columns]
