# Supplementary material for: High-level accumulation of oleyl oleate in plant seed oil by abundant supply of oleic acid substrates to efficient wax ester synthesis enzymes
Source: Biotechnol Biofuels. 2018 Mar 1;11:53. doi: 10.1186/s13068-018-1057-4 (PMC5831613; doi:10.1186/s13068-018-1057-4)
Supplement: Supplementary file 9 — Additional file 9: Table S5. List of primers used in this study for amplifying DNA sequences of wax ester synthesis enzymes. [file 13068_2018_1057_MOESM9_ESM.xls]

## Sheet: Tabelle1
Additional file 9: Table S5	List of primers used in this study for amplifying DNA sequence of wax ester synthesis enzymes
Name	Sequence
MaFAR_for_SalI	5'-AGTGTCGAC ATGGCAATCCAGCAGGTCCAC-3'
MaFAR_for_BamHI	5'-AGTGGATCC TCATGCCGCTTTTTTACGTTGACG-3'
ScWS_for_Sal	5'-ATG GTCGAC ATGGAGGAAATGGGAAGCATTTTAG-3'
ScWS_rev_BamHI	5'-ATGGGATCCTTAGTTAAGAACGTGCTCTACGAC-3'
ScWS_for_BamHI	5’-ACTGGATCCATGGAGGTGGAGAAGGAGCTAAAG-3’
ScWS-linker_rev	5’ –ACGGAATTCCCACCCCAACAAACCCATCAATTT-3’
linker-MaFAR_for	5’- ACGGAATTCATGGCAATCCAGCAGGTCCACC -3’
MaFAR_rev_XhoI	5’- ACTCTCGAGTGCCGCTTTTTTACGTTGACGGG -3’
MaFAR_for_ EcoRI	5'-ACTGAATTCATGGCAATCCAGCAGGTCCACC-3'
MaFAR_rev_ NotI	5'-ACTTGCGGCCGCTGCCGCTTTTTTACGTTGACGGG-3'
ScWS_rev_SalI	5'-ACTGTCGACCCACCCCAACAAACCCATCAATTT-3'
AbWS _for_BamHI	5'-ACTGGATCCATGAGACCACTTCATCCAATTGATTT-3'
AbWS_rev_Xhol	5'-ACTCTCGAGGTTGGCTGTCTTAATGTCCTCTTG-3'
PCOAbWSD1_for_SalI	5’-GTCGACATGAGACCACTTCATCCAATTGATTTCATCTTTCTTTCTCTTGAAAAGAGACAACAACCT-3’
AbWS_rev_BamHI	5'-AGTGGATCCTTAGTTGGCTGTCTTAATGTCCTCTT-3'
AbWSD1_for	5’- ACAGCATCTCCTAAAATGCGTCCG -3’
TMMmAWAT2_for_SalI	5’- AGTGTCGACATGTTCTGGCCTACTAAGAAGGAC -3’
TMMmAWAT2-rev	5’- GAGATGCTGTTTTCCAATCGAATGC -3’
TMMmAWAT2-AbWS_for_BamHI	5'-ACTGGATCCATGTTCTGGCCTACTAAGAAGGAC-3'
TMMmAWAT2-AbWS_rev_Xhol (without TAA)	5'-ACTCTCGAGTTAGTTGGCTGTCTTAATGTCCTCTT-3'
TMMmAWAT2-AbWS_for_SalI	5'-ACGGTCGACATGTTCTGGCCTACTAAGAAGGAC-3'
TMMmAWAT2-AbWS_rev_BamHI(with TAA)	5'-ACGGGATCCTTAGTTGGCTGTCTTAATGTCCTCTT-3'
MaWS2_for_HindIII	5'-ACGAAGCTTATGAAACGTCTCGGAACCCTGGA-3'
MaWS2_rev_Xhol	5'-ACGCTCGAGCTTGCGGGTTCGGGCGCGCTT-3'
MaWS2_for_Xhol	5'-ACGCTCGAGATGAAACGTCTCGGAACCCTGGA-3'
MaWS2_rev_BamHI	5'-ACGGGATCCTTACTTGCGGGTTCGGGCGCGCTT-3'
