# Supplementary material for: High-level accumulation of oleyl oleate in plant seed oil by abundant supply of oleic acid substrates to efficient wax ester synthesis enzymes
Source: Biotechnol Biofuels. 2018 Mar 1;11:53. doi: 10.1186/s13068-018-1057-4 (PMC5831613; doi:10.1186/s13068-018-1057-4)
Supplement: Supplementary file 10 — Additional file 10: Table S6. List of DNA constructs used in this study for expressing wax ester synthesis enzymes. [file 13068_2018_1057_MOESM10_ESM.xls]

## Sheet: Tabelle1
Additional file 2	DNA constructs used in this study for expressing wax ester synthesis enzymes
Gene	Reference	Vector	Restriction sites (5’- 3’)	Resistance (bacteria)/ Auxotrophy (yeast)	Promotor
MaFAR	Hofvander et al., 2011;Wahlen et al., 2009	pYES2/CT	KpnI/BamHI	Ampicillin/ Uracil	T7
ScWS	Kathryn et al., 2000	pYES2/NTc	KpnI/BamHI	Ampicillin/ Uracil	T7
ScWS-MaFAR	This study	pYES2/CT	BamHI/Xhol	Ampicillin/ Uracil	T7
MaFAR/ScWS	This study	pESC-URA	EcoRI/NotI, BamHI/SalI	Ampicillin/ Uracil	T7
PCOAbWSD1	This study	pYES2/CT	BamHI/XhoI	Ampicillin/ Uracil	T7
TMMmAWAT2-AbWSD1	This study	pYES2/CT	BamHI/XhoI	Ampicillin/ Uracil	T7
MmAWAT2	Heilmann et al., 2012	pYES2/NTc	BamHI/XhoI	Ampicillin/ Uracil	T7
MaFAR	Hofvander et al., 2011;Wahlen et al., 2009	pEntry-A	SalI/BamHI	Ampicillin	Napin
		pEntry-C			Oleosin
		pEntry-D			Napin
ScWS-MaFAR	This study	pEntry-B	SalI/BamHI	Ampicillin	Beta-conglycinin
		pEntry-C			Oleosin
AbWSD1	Stöveken et al., 2005	pEntry-D	SalI/BamHI	Ampicillin	Napin
PCOAbWSD1	This study	pEntry-D	SalI/BamHI	Ampicillin	Napin
TMMmAWAT2-AbWSD1	This study	pEntry-D	SalI/BamHI	Ampicillin	Napin
MaWS2	Holtzapple, 2007; Leman et al., 2013	pEntry-D	Xhol/BamHI	Ampicillin	Napin
